# Supplementary material for: Identification of drug candidates targeting monocyte reprogramming in people living with HIV
Source: Front Immunol. 2023 Nov 20;14:1275136. doi: 10.3389/fimmu.2023.1275136 (PMC10703486; doi:10.3389/fimmu.2023.1275136)
Supplement: Supplementary Table 1 — Donor overview. [file Table_1.xlsx]

## Sheet: Overview
	Table S1 - cohort overview
	Overview
	sheet	related to	description
	Sheet 1		overview
	Sheet 2	Figure 1-4	included donors for each cohort

## Sheet: included donors for each cohort
included donors for each cohort
donor ID	group	cohort	clinial condition	sex	age [years]	BMI	CD4 nadir [10^9 cells/l]	CD4/CD8 ratio pre ART	viral load zenith [copies/ml]	HIV duration [years]	ART	ART duration [years]	ART drugs
HIV01	HIV	bulk RNA-seq, scRNA-seq, flow cytometry, ATAC-seq	normal progressor	male	70	25.8	0.47	0.84127	600	6.67	yes	4.7	Abacavir, Lamivudine, Dolutegravir
HIV02	HIV	bulk RNA-seq, scRNA-seq, flow cytometry, ATAC-seq	normal progressor	male	46	20.5	0.36	0.529412	6000	5.88	yes	5.81	Abacavir, Lamivudine, Dolutegravir
HIV03	HIV	bulk RNA-seq, scRNA-seq, flow cytometry, ATAC-seq	normal progressor	male	60	23.8	0.05	0.116279	400000	6.81	yes	6.8	Abacavir, Lamivudine, Nevirapine
HIV04	HIV	bulk RNA-seq, scRNA-seq, flow cytometry, ATAC-seq	normal progressor	male	64	22.4	1.11	0.75	30000	9.72	yes	7.64	Abacavir, Lamivudine, Dolutegravir
HIV05	HIV	bulk RNA-seq, scRNA-seq, flow cytometry, ATAC-seq	normal progressor	male	61	22.8	0.26	0.236842	300000	13.61	yes	12.41	Emtricitabine, Zidovudine, Bictegravir
CTRL01	control	bulk RNA-seq, scRNA-seq, flow cytometry, ATAC-seq	healthy	male	74
CTRL02	control	bulk RNA-seq, scRNA-seq, flow cytometry, ATAC-seq	healthy	male	60
CTRL03	control	bulk RNA-seq, scRNA-seq, flow cytometry, ATAC-seq	healthy	male	43
CTRL04	control	bulk RNA-seq, scRNA-seq, flow cytometry, ATAC-seq	healthy	male	63
CTRL05	control	bulk RNA-seq, scRNA-seq, flow cytometry, ATAC-seq	healthy	male	59
HIV_A	HIV	bulk RNA-seq drug verification, OLINK protein	normal progressor	male	31	21.4	0.35	0.270073	151613	11.29	yes	10.16	Emtricitabine, TAF, Bictegravir
HIV_B	HIV	bulk RNA-seq drug verification, OLINK protein	normal progressor	male	39	29.2	0.05	0.277778	71200	4.48	yes	4.44	Emtricitabine, TAF, Elvitegravir, Cobicistat
HIV_C	HIV	bulk RNA-seq drug verification, OLINK protein	normal progressor	male	43	27.5	0.81	0.482143	30000	6.51	yes	6.4	Abacavir, Lamivudine, Dolutegravir
HIV_D	HIV	bulk RNA-seq drug verification, OLINK protein	normal progressor	male	26	19.9	0.26	0.702703	2000000	5.75	yes	5.73	Emtricitabine, TAF, Bictegravir
HIV_E	HIV	bulk RNA-seq drug verification, OLINK protein	normal progressor	male	30	21	0.66	1.03125	100	5.81	yes	2.56	Emtricitabine, TDF, Dolutegravir
HIV_F	HIV	bulk RNA-seq drug verification, OLINK protein	normal progressor	male	35	24	0.25	0.15528	500000	9.44	yes	8.63	Emtricitabine, TAF, Nevirapine
CTRL06	control	OLINK protein	healthy	female	43
CTRL07	control	OLINK protein	healthy	female	29
CTRL08	control	OLINK protein	healthy	female	36
CTRL09	control	OLINK protein	healthy	male	39
CTRL10	control	OLINK protein	healthy	female	29
CTRL11	control	OLINK protein	healthy	female	24
CTRL12	control	OLINK protein	healthy	male	49
CTRL13	control	OLINK protein	healthy	male	48
CTRL14	control	OLINK protein	healthy	female	49
CTRL15	control	OLINK protein	healthy	female	41
CTRL16	control	OLINK protein	healthy	female	40
CTRL17	control	OLINK protein	healthy	male	21
CTRL18	control	OLINK protein	healthy	male	18
CTRL19	control	OLINK protein	healthy	female	31
CTRL20	control	OLINK protein	healthy	female	42
CTRL21	control	OLINK protein	healthy	female	49
CTRL22	control	OLINK protein	healthy	male	46
CTRL23	control	OLINK protein	healthy	female	48
