# Supplementary material for: Identification of drug candidates targeting monocyte reprogramming in people living with HIV
Source: Front Immunol. 2023 Nov 20;14:1275136. doi: 10.3389/fimmu.2023.1275136 (PMC10703486; doi:10.3389/fimmu.2023.1275136)
Supplement: Supplementary Table 2 — Functional enrichment (GO and Hallmark) and transcription factor (TF) prediction of bulk RNA-seq PBMC heatmap clusters (related to Figure 1) and MCFC marker. [file Table_2.xlsx]

## Sheet: Overview
	Table S2 - Functional enrichment and TF prediction [related to Figure 1]
	Overview
	sheet	related to	description
	Sheet 1		overview
	Sheet 2	Figure 1C+D	GO enrichment
	Sheet 3	Figure 1C+D	Hallmark enrichment
	Sheet 4	Figure 1C+D	TF prediction
	Sheet 5	Figure S1A	Surface Marker MCFC

## Sheet: GO enrichment
GO enrichment of transcriptional clusters from Figure 1C
cluster	ID	Description	GeneRatio	BgRatio	pvalue	p.adjust	qvalue	gene_symbol	Count
cluster 1	GO:0046034	ATP metabolic process	38/560	239/12922	2.78778e-12	1.18313e-08	2.73863e-09	SLC4A4/HSPA8/COX6B1/PARP1/NUP153/GHITM/COX7A2/NDUFB3/NUP205/VCP/PARK7/UQCRB/NDUFB9/CHCHD2/TMSB4X/IFNG/CYCS/SDHD/NDUFC2/CCNB1/GAPDH/NDUFA8/UQCRH/NDUFA2/NDUFB2/UQCRC1/TSPO/NDUFA1/NDUFA4/UQCRC2/ENO1/NDUFS6/COX6A1/DLD/TPI1/UQCR10/HIF1A/NDUFB11	38
cluster 1	GO:0006091	generation of precursor metabolites and energy	46/560	409/12922	2.61307e-09	1.10899e-05	1.0268e-06	SLC4A4/CYBA/COX6B1/NUP153/GSR/GHITM/COX7A2/NDUFB3/NUP205/CYB5B/PDHB/ADH5/VCP/PARK7/UQCRB/NDUFB9/CHCHD2/IFNG/PPP1R3B/CYCS/SDHD/NDUFC2/CCNB1/ACAT1/PGD/GAPDH/NDUFA8/UQCRH/NDUFA2/GNPDA1/IDH2/NDUFB2/UQCRC1/NDUFA1/NDUFA4/UQCRC2/ENO1/NDUFS6/COX6A1/DLD/TPI1/UQCR10/HIF1A/NDUFB11/COQ10B/TALDO1	46
cluster 1	GO:0015980	energy derivation by oxidation of organic compounds	31/560	230/12922	1.7971e-08	7.62689e-05	5.88472e-06	COX6B1/GHITM/NDUFB3/PDHB/VCP/PARK7/UQCRB/NDUFB9/CHCHD2/IFNG/PPP1R3B/CYCS/SDHD/NDUFC2/CCNB1/NDUFA8/UQCRH/NDUFA2/IDH2/NDUFB2/UQCRC1/NDUFA1/NDUFA4/UQCRC2/NDUFS6/COX6A1/DLD/UQCR10/HIF1A/NDUFB11/COQ10B	31
cluster 1	GO:0031349	positive regulation of defense response	34/560	284/12922	7.34539e-08	0.000311739	1.69785e-05	CCR2/PSMB8/GBP5/PSMC3/CYBA/PSMB3/PSPC1/CCL5/CRTAM/PSMB6/PSMA5/PSMA7/PRKACB/SH2D1A/PARK7/RPS19/DHX9/HMGB2/PSMD4/IFNG/PSMA2/CLEC4D/HLA-E/FADD/TLR3/PSMC4/PSMB7/PSMD1/XRCC6/PSMB4/PSMB1/S100A9/S100A8/PLA2G7	34
cluster 1	GO:0010499	proteasomal ubiquitin-independent protein catabolic process	9/560	21/12922	9.3202e-08	0.000395549	2.03464e-05	PSMB8/PSMB3/PSMB6/PSMA5/PSMA7/PSMA2/PSMB7/PSMB4/PSMB1	9
cluster 1	GO:0007005	mitochondrion organization	46/560	485/12922	4.62994e-07	0.00196495	7.2773e-05	FUNDC1/MTX2/ARMC1/OMA1/PARP1/VPS13C/TIMMDC1/GHITM/COX7A2/PARL/TIMM8B/NDUFB3/OPA1/YME1L1/RAB29/ATF2/FBXW7/MGME1/VDAC1/PARK7/NDUFB9/CHCHD2/CYCS/NDUFC2/GOLPH3/PHB/NDUFA8/ROMO1/TOMM22/NDUFA2/GABARAPL1/COX14/RAB32/BECN1/HAX1/NDUFB2/TSPO/NDUFA1/UBL5/PRDX3/NDUFS6/RHOU/HIF1A/NDUFB11/AGTPBP1/SOD2	46
cluster 1	GO:0032103	positive regulation of response to external stimulus	39/560	390/12922	9.6424e-07	0.00409223	0.000118405	CCR2/SCARF1/PSMB8/GBP5/PSMC3/PDGFD/CYBA/PSMB3/PSPC1/CCL4/CCL5/CRTAM/PSMB6/PSMA5/PSMA7/PRKACB/SH2D1A/LPAR1/PARK7/RPS19/DHX9/HMGB2/TMSB4X/PSMD4/IFNG/PSMA2/CLEC4D/HLA-E/FADD/TLR3/PSMC4/PSMB7/PSMD1/XRCC6/PSMB4/PSMB1/S100A9/S100A8/PLA2G7	39
cluster 1	GO:0036230	granulocyte activation	44/560	472/12922	1.32674e-06	0.00563067	0.000148954	CCR2/LAMTOR1/HSPA8/STOM/PSMC3/ORMDL3/CYBA/ALOX5/ATP8A1/FRMPD3/CCL5/CCT8/PSMA5/COPB1/CPNE3/C6orf120/IST1/VCP/CD59/MAGT1/PSMA2/RNASE3/QPCT/CLEC4D/S100P/NDUFC2/SLC2A3/ENPP4/RAB27A/CRISPLD2/CD14/GSDMD/PSMB7/FUCA1/PSMD1/XRCC6/GMFG/PSMB1/DEFA4/S100A9/S100A8/RETN/SRP14/FPR1	44
cluster 1	GO:0002446	neutrophil mediated immunity	43/560	466/12922	2.29463e-06	0.00973842	0.000243695	LAMTOR1/HSPA8/STOM/PSMC3/ORMDL3/CYBA/ALOX5/ATP8A1/FRMPD3/CCT8/PSMA5/COPB1/CPNE3/C6orf120/IST1/IRAK4/VCP/CD59/MAGT1/PSMA2/RNASE3/QPCT/CLEC4D/S100P/NDUFC2/SLC2A3/ENPP4/RAB27A/CRISPLD2/CD14/GSDMD/PSMB7/FUCA1/PSMD1/XRCC6/GMFG/PSMB1/DEFA4/S100A9/S100A8/RETN/SRP14/FPR1	43
cluster 1	GO:0042119	neutrophil activation	43/560	467/12922	2.42645e-06	0.0102978	0.000250912	LAMTOR1/HSPA8/STOM/PSMC3/ORMDL3/CYBA/ALOX5/ATP8A1/FRMPD3/CCL5/CCT8/PSMA5/COPB1/CPNE3/C6orf120/IST1/VCP/CD59/MAGT1/PSMA2/RNASE3/QPCT/CLEC4D/S100P/NDUFC2/SLC2A3/ENPP4/RAB27A/CRISPLD2/CD14/GSDMD/PSMB7/FUCA1/PSMD1/XRCC6/GMFG/PSMB1/DEFA4/S100A9/S100A8/RETN/SRP14/FPR1	43
cluster 1	GO:0045088	regulation of innate immune response	30/560	274/12922	2.86706e-06	0.0121678	0.00028165	PSMB8/GBP5/PSMC3/PSMB3/DUSP10/PSPC1/CCL5/CRTAM/PSMB6/PSMA5/SUMO1/PSMA7/PRKACB/SH2D1A/LYAR/RPS19/DHX9/HMGB2/PSMD4/IFNG/PSMA2/CLEC4D/HLA-E/FADD/PSMC4/PSMB7/PSMD1/XRCC6/PSMB4/PSMB1	30
cluster 1	GO:0043312	neutrophil degranulation	42/560	455/12922	2.99114e-06	0.0126944	0.000286673	LAMTOR1/HSPA8/STOM/PSMC3/ORMDL3/CYBA/ALOX5/ATP8A1/FRMPD3/CCT8/PSMA5/COPB1/CPNE3/C6orf120/IST1/VCP/CD59/MAGT1/PSMA2/RNASE3/QPCT/CLEC4D/S100P/NDUFC2/SLC2A3/ENPP4/RAB27A/CRISPLD2/CD14/GSDMD/PSMB7/FUCA1/PSMD1/XRCC6/GMFG/PSMB1/DEFA4/S100A9/S100A8/RETN/SRP14/FPR1	42
cluster 1	GO:0002283	neutrophil activation involved in immune response	42/560	458/12922	3.53467e-06	0.0150012	0.0003307	LAMTOR1/HSPA8/STOM/PSMC3/ORMDL3/CYBA/ALOX5/ATP8A1/FRMPD3/CCT8/PSMA5/COPB1/CPNE3/C6orf120/IST1/VCP/CD59/MAGT1/PSMA2/RNASE3/QPCT/CLEC4D/S100P/NDUFC2/SLC2A3/ENPP4/RAB27A/CRISPLD2/CD14/GSDMD/PSMB7/FUCA1/PSMD1/XRCC6/GMFG/PSMB1/DEFA4/S100A9/S100A8/RETN/SRP14/FPR1	42
cluster 1	GO:0002831	regulation of response to biotic stimulus	35/560	362/12922	7.43349e-06	0.0315477	0.000663857	IFNLR1/PSMB8/GBP5/PSMC3/SYT11/CYBA/PSMB3/DUSP10/FBXO38/PSPC1/CCL5/CRTAM/PSMB6/PSMA5/SUMO1/PSMA7/PRKACB/SH2D1A/LYAR/RPS19/DHX9/HMGB2/PSMD4/IFNG/PSMA2/CLEC4D/HLA-E/FADD/PSMC4/PSMB7/PSMD1/XRCC6/PSMB4/CD274/PSMB1	35
cluster 1	GO:0006122	mitochondrial electron transport, ubiquinol to cytochrome c	6/560	13/12922	8.52869e-06	0.0361958	0.00074474	UQCRB/CYCS/UQCRH/UQCRC1/UQCRC2/UQCR10	6
cluster 1	GO:0043299	leukocyte degranulation	43/560	497/12922	1.17654e-05	0.0499324	0.000983657	CCR2/LAMTOR1/HSPA8/STOM/PSMC3/ORMDL3/CYBA/ALOX5/ATP8A1/FRMPD3/CCT8/PSMA5/COPB1/CPNE3/C6orf120/IST1/VCP/CD59/MAGT1/PSMA2/RNASE3/QPCT/CLEC4D/S100P/NDUFC2/SLC2A3/ENPP4/RAB27A/CRISPLD2/CD14/GSDMD/PSMB7/FUCA1/PSMD1/XRCC6/GMFG/PSMB1/DEFA4/S100A9/S100A8/RETN/SRP14/FPR1	43
cluster 2	GO:0051607	defense response to virus	42/464	214/12922	8.53741e-20	3.38594e-16	1.56279e-16	AIM2/FGL2/STAT1/GBP1/IFIT2/IFI16/PARP9/IFIH1/IFIT5/RSAD2/IFIT1/IFI6/HERC5/DDX60/DDX58/IFI44L/MX1/ISG15/IFIT3/OAS2/IFITM1/RTP4/UNC93B1/DHX58/OASL/PLSCR1/TRIM22/APOBEC3A/MICB/BST2/OAS1/IL15/ZMPSTE24/USP15/LYST/TBK1/PTPRC/PYCARD/APOBEC3G/RNASE2/CXCL10/IFI27	42
cluster 2	GO:0140546	defense response to symbiont	42/464	214/12922	8.53741e-20	3.38594e-16	1.56279e-16	AIM2/FGL2/STAT1/GBP1/IFIT2/IFI16/PARP9/IFIH1/IFIT5/RSAD2/IFIT1/IFI6/HERC5/DDX60/DDX58/IFI44L/MX1/ISG15/IFIT3/OAS2/IFITM1/RTP4/UNC93B1/DHX58/OASL/PLSCR1/TRIM22/APOBEC3A/MICB/BST2/OAS1/IL15/ZMPSTE24/USP15/LYST/TBK1/PTPRC/PYCARD/APOBEC3G/RNASE2/CXCL10/IFI27	42
cluster 2	GO:0009615	response to virus	47/464	292/12922	2.44193e-18	9.68469e-15	2.98001e-15	AIM2/FGL2/NPC2/STAT1/GBP1/CHUK/IFIT2/IFI16/PARP9/IFIH1/IFIT5/RSAD2/IFIT1/IFI6/HERC5/DDX60/DDX58/IFI44L/IFI44/MX1/ISG15/IFIT3/OAS2/IFITM1/RTP4/UNC93B1/DHX58/OASL/PLSCR1/TRIM22/APOBEC3A/MICB/NMI/BST2/OAS1/IL15/ZMPSTE24/IFNGR1/USP15/LYST/TBK1/PTPRC/PYCARD/APOBEC3G/RNASE2/CXCL10/IFI27	47
cluster 2	GO:0034341	response to interferon-gamma	28/464	159/12922	2.3014e-12	9.12735e-09	1.20365e-09	HLA-DPA1/B2M/GBP2/HLA-B/STAT1/GBP1/TLR4/TRIM21/MT2A/KIF5B/SP100/PARP14/PARP9/OAS2/IFITM1/MEFV/OASL/TRIM22/GCH1/NMI/BST2/JAK2/OAS1/IFNGR1/CASP1/CDC42/KYNU/FCGR1B	28
cluster 2	GO:0002831	regulation of response to biotic stimulus	43/464	362/12922	4.04972e-12	1.60612e-08	1.64736e-09	KLRK1/AIM2/PSME1/HLA-B/FGL2/STAT1/NLRC4/TLR4/TRIM21/PSMB9/SLC15A4/CHUK/PARP14/IFI16/FFAR2/PARP9/IFIT1/HERC5/DDX60/DDX58/USP18/IFI35/DHX58/PLSCR1/MICB/NMI/JAK2/SERPING1/IL15/CADM1/ZMPSTE24/IFNGR1/PSMA3/USP15/MNDA/TBK1/CARD16/PSMA4/PYCARD/APOBEC3G/PSMC2/FPR2/CUL1	43
cluster 2	GO:0045088	regulation of innate immune response	32/464	274/12922	3.87804e-09	1.53803e-05	1.01412e-06	KLRK1/AIM2/PSME1/HLA-B/STAT1/NLRC4/TLR4/TRIM21/PSMB9/SLC15A4/CHUK/PARP14/IFI16/FFAR2/PARP9/USP18/IFI35/DHX58/PLSCR1/NMI/JAK2/SERPING1/CADM1/IFNGR1/PSMA3/MNDA/TBK1/PSMA4/PYCARD/PSMC2/FPR2/CUL1	32
cluster 2	GO:0019058	viral life cycle	34/464	310/12922	6.37781e-09	2.52944e-05	1.25576e-06	FAM111A/CD86/TRIM21/LGALS1/XPO1/DEK/VPS4B/NUP54/IFI16/IFIT5/RSAD2/IFIT1/SIGLEC1/MX1/ISG15/OAS2/IFITM1/OASL/PLSCR1/TRIM22/CHMP5/APOBEC3A/BST2/OAS1/ITGAV/RAB1A/SNX3/CDC42/VTA1/NUP58/DYNLT1/PARP10/APOBEC3G/IFI27	34
cluster 2	GO:0042119	neutrophil activation	39/464	467/12922	8.08342e-07	0.00320588	0.000113822	B2M/CD63/CREG1/RHOA/PGM2/FCGR2A/HLA-B/FGL2/NPC2/SLC15A4/CTSC/BST2/IL15/ARMC8/IQGAP2/ITGAV/LAMP2/MNDA/ATP6V1D/GLA/TMEM30A/CTSS/ANXA2/GLB1/SDCBP/ARPC5/PTPRC/OSTF1/PYCARD/NEU1/FTL/AGPAT2/DYNLT1/PSMC2/GCA/FPR2/RNASE2/IDH1/CLEC12A	39
cluster 2	GO:0036230	granulocyte activation	39/464	472/12922	1.05523e-06	0.00418502	0.000143083	B2M/CD63/CREG1/RHOA/PGM2/FCGR2A/HLA-B/FGL2/NPC2/SLC15A4/CTSC/BST2/IL15/ARMC8/IQGAP2/ITGAV/LAMP2/MNDA/ATP6V1D/GLA/TMEM30A/CTSS/ANXA2/GLB1/SDCBP/ARPC5/PTPRC/OSTF1/PYCARD/NEU1/FTL/AGPAT2/DYNLT1/PSMC2/GCA/FPR2/RNASE2/IDH1/CLEC12A	39
cluster 2	GO:0043312	neutrophil degranulation	38/464	455/12922	1.12351e-06	0.00445582	0.000145474	B2M/CD63/CREG1/RHOA/PGM2/FCGR2A/HLA-B/FGL2/NPC2/SLC15A4/CTSC/BST2/ARMC8/IQGAP2/ITGAV/LAMP2/MNDA/ATP6V1D/GLA/TMEM30A/CTSS/ANXA2/GLB1/SDCBP/ARPC5/PTPRC/OSTF1/PYCARD/NEU1/FTL/AGPAT2/DYNLT1/PSMC2/GCA/FPR2/RNASE2/IDH1/CLEC12A	38
cluster 2	GO:0016050	vesicle organization	29/464	299/12922	1.15233e-06	0.00457013	0.000145474	TAP1/TAP2/KIF5B/WASHC4/VPS4B/VPS8/AP3B1/PI4K2B/CD2AP/MX1/CTSC/SAMD9/CHMP5/ZEB2/SPG11/BLOC1S2/SAR1A/RAB8B/RAB1A/LYST/VPS41/ANXA2/NSF/SNX3/SDCBP/SEC23B/VTA1/PICALM/RAB39A	29
cluster 2	GO:0031349	positive regulation of defense response	28/464	284/12922	1.27593e-06	0.00506035	0.000155709	KLRK1/AIM2/PSME1/LRRK2/NLRC4/TLR4/PSMB9/SLC15A4/CHUK/IFI16/FFAR2/PARP9/CTSC/IFI35/PLSCR1/NMI/JAK2/IL15/CADM1/PSMA3/MNDA/TBK1/PSMA4/PYCARD/LILRA5/PSMC2/FPR2/CUL1	28
cluster 2	GO:0002283	neutrophil activation involved in immune response	38/464	458/12922	1.31903e-06	0.00523125	0.000155775	B2M/CD63/CREG1/RHOA/PGM2/FCGR2A/HLA-B/FGL2/NPC2/SLC15A4/CTSC/BST2/ARMC8/IQGAP2/ITGAV/LAMP2/MNDA/ATP6V1D/GLA/TMEM30A/CTSS/ANXA2/GLB1/SDCBP/ARPC5/PTPRC/OSTF1/PYCARD/NEU1/FTL/AGPAT2/DYNLT1/PSMC2/GCA/FPR2/RNASE2/IDH1/CLEC12A	38
cluster 2	GO:0002446	neutrophil mediated immunity	38/464	466/12922	2.00589e-06	0.00795538	0.00022949	B2M/CD63/CREG1/RHOA/PGM2/FCGR2A/HLA-B/FGL2/NPC2/SLC15A4/CTSC/BST2/ARMC8/IQGAP2/ITGAV/LAMP2/MNDA/ATP6V1D/GLA/TMEM30A/CTSS/ANXA2/GLB1/SDCBP/ARPC5/PTPRC/OSTF1/PYCARD/NEU1/FTL/AGPAT2/DYNLT1/PSMC2/GCA/FPR2/RNASE2/IDH1/CLEC12A	38
cluster 2	GO:0043299	leukocyte degranulation	38/464	497/12922	9.10543e-06	0.0361121	0.000980454	B2M/CD63/CREG1/RHOA/PGM2/FCGR2A/HLA-B/FGL2/NPC2/SLC15A4/CTSC/BST2/ARMC8/IQGAP2/ITGAV/LAMP2/MNDA/ATP6V1D/GLA/TMEM30A/CTSS/ANXA2/GLB1/SDCBP/ARPC5/PTPRC/OSTF1/PYCARD/NEU1/FTL/AGPAT2/DYNLT1/PSMC2/GCA/FPR2/RNASE2/IDH1/CLEC12A	38
cluster 2	GO:0032103	positive regulation of response to external stimulus	32/464	390/12922	1.16102e-05	0.0460459	0.00118071	KLRK1/AIM2/PSME1/LRRK2/NLRC4/TLR4/PSMB9/SLC15A4/CHUK/IFI16/FFAR2/PARP9/DDX60/CTSC/IFI35/DHX58/PLSCR1/NMI/JAK2/IL15/CADM1/PSMA3/USP15/MNDA/TBK1/PSMA4/PYCARD/LILRA5/PSMC2/FPR2/CUL1/CXCL10	32
cluster 3	GO:0030168	platelet activation	19/473	133/12922	3.58769e-07	0.00137265	0.00136936	GNA12/DGKG/METAP1/ILK/F11R/DGKK/DGKA/TXK/PRKCA/UBASH3B/CD40LG/GP5/MPIG6B/PEAR1/DMTN/ITGA2B/VWF/GP6/PF4V1	19
cluster 4	GO:0030099	myeloid cell differentiation	44/770	347/12922	1.60115e-06	0.00758466	0.00667933	EVI2B/TOB2/HIPK2/TNRC6B/CD74/NBEAL2/CREBBP/TNRC6C/PTK2B/ADD1/RUNX1/SH3PXD2A/ZBTB16/GNAS/SETD1A/GATA2/SRC/RARG/TNF/EIF2AK1/RASGRP4/PTPN6/RARA/NRROS/THRA/INPP5D/CTNNBIP1/ATP6AP1/GATA3/MYH9/GP1BA/SRF/JAK3/TIRAP/CSF1/FASN/BRD1/PIAS3/ZFP36/NCOA6/L3MBTL1/GAB2/PIK3CD/AGO1	44
cluster 4	GO:0006475	internal protein amino acid acetylation	24/770	146/12922	5.24242e-06	0.0248333	0.00891993	KAT2A/CTCF/KANSL3/MECP2/HCFC1/CREBBP/TAF6/GATA2/BRPF3/TRRAP/USP22/NAA60/KANSL1/GATA3/MCM3AP/NOC2L/NAA40/WBP2/BAG6/BRD1/CRTC2/ARRB1/BRD8/NAA10	24
cluster 4	GO:0009895	negative regulation of catabolic process	34/770	252/12922	6.41478e-06	0.0303868	0.00891993	MAP1A/DAP/CCAR2/TP53/METTL16/HIPK2/CLEC16A/CRTC3/TOB1/SNRNP70/ATP2B4/CPTP/ATP13A2/TNF/RGP1/GIT1/TSC2/PSMF1/SMARCC1/RELA/HSP90AB1/AGAP2/SMCR8/TIRAP/HNRNPD/FOXK1/BAG6/FURIN/UBQLN4/ZFP36/SGTA/EIF4G1/HDAC4/KLHL22	34
cluster 4	GO:0043507	positive regulation of JUN kinase activity	14/770	61/12922	1.03391e-05	0.0489765	0.0107826	MAP4K2/PTK2B/MAP3K9/DVL2/MAPK8IP3/ERN1/TNF/MAP4K1/DVL3/MAP3K11/AGER/MAP3K21/DAXX/PKN1	14

## Sheet: Hallmark enrichment
Hallmark enrichment of transcriptional clusters from Figure 1C
cluster	ID	GeneRatio	BgRatio	pvalue	p.adjust	qvalue	gene_symbol	Count
cluster 1	HALLMARK_OXIDATIVE_PHOSPHORYLATION	31/219	184/3642	7.50633e-08	3.60304e-06	3.3976e-06	MTX2/ATP6V0E1/ATP6V0B/COX6B1/COX7A2/TIMM8B/NDUFB3/GLUD1/OPA1/PDHB/VDAC1/UQCRB/CYCS/SDHD/NDUFC2/ACAT1/NDUFA8/TOMM22/UQCRH/NDUFA2/IDH2/NDUFB2/UQCRC1/NDUFA1/NDUFA4/UQCRC2/PRDX3/NDUFS6/COX6A1/DLD/UQCR10	31
cluster 1	HALLMARK_MYC_TARGETS_V1	27/219	196/3642	2.96271e-05	0.0014221	0.000670508	PSMB3/GLO1/COPS5/STARD7/CNBP/EIF2S1/EIF2S2/ETF1/PSMA7/HNRNPR/HNRNPC/VDAC1/SNRPD2/SRSF7/AP3S1/ERH/RAN/PSMA2/PHB/RRM1/CCT3/PSMC4/PSMD1/XRCC6/PRDX3/CCT5/UBE2E1	27
cluster 2	HALLMARK_INTERFERON_GAMMA_RESPONSE	65/213	197/3642	9.24059e-35	4.15826e-33	3.5017e-33	KLRK1/CASP4/PSME1/B2M/CASP7/HLA-B/FGL2/STAT1/TAP1/CD86/TRIM21/UBE2L6/MT2A/SLAMF7/PSMB9/PARP14/PNPT1/ZNFX1/IFIT2/SAMD9L/EPSTI1/TDRD7/IFIH1/XAF1/RSAD2/IFIT1/PARP12/DDX60/DDX58/IFI44L/IFI44/CMPK2/MX1/USP18/ISG15/IFIT3/OAS2/RTP4/IFI35/DHX58/OASL/PLSCR1/TOR1B/PLA2G4A/GCH1/NMI/BST2/CMTR1/JAK2/TNFSF10/SERPING1/IL15/ST8SIA4/PFKP/PSMA3/FAS/CXCL11/APOL6/CASP1/OGFR/LAP3/CXCL10/IFI27/NAMPT/BPGM	65
cluster 2	HALLMARK_INTERFERON_ALPHA_RESPONSE	45/213	95/3642	7.77462e-32	3.49858e-30	1.47309e-30	PSME1/CCRL2/B2M/GBP2/TAP1/TRIM21/UBE2L6/PSMB9/PARP14/PNPT1/IFIT2/SAMD9L/EPSTI1/TDRD7/PARP9/IFIH1/RSAD2/PARP12/DDX60/IFI44L/IFI44/CMPK2/MX1/USP18/ISG15/IFIT3/IFITM1/RTP4/SAMD9/IFI35/DHX58/OASL/PLSCR1/NMI/BST2/CMTR1/OAS1/IL15/PSMA3/CXCL11/CASP1/OGFR/LAP3/CXCL10/IFI27	45

## Sheet: TF prediction
Transcription factor (TF) prediction of transcriptional clusters from Figure 1C
cluster	motif	NES	AUC	TF_highConf	nEnrGenes	rankAtMax	enrichedGenes	TF (NES)
cluster 1	dbcorrdb__NR2C2__ENCSR000EVS_1__m1	4.71	0.0588	NR2C2 (directAnnotation).	149	3926	ADRB2/AMD1/ANAPC4/ANXA6/AP2S1/ARHGAP25/ARPC3/ARRDC3/ATAD2/ATF2/ATP5I/ATP6V0E1/ATR/AURKAIP1/BECN1/BMPR1A/BZW1/CCDC28A/CCDC47/CCDC85B/CCNDBP1/CD59/CD8B/CDC34/COPA/COPS5/COX6A1/CSNK1G3/CTNNBL1/DDIT3/DNAJC24/ENY2/EOMES/ERH/EZR/FAM26F/FAM96B/FBXO38/FCRL6/FUCA1/GCC1/GFI1/GHITM/GIMAP7/GLO1/GNPTG/GSDMD/GTDC1/HIST1H1E/HLA-E/HMGN4/HNRNPF/HNRNPR/HSPA14/IMP3/ING4/ITGB1/JAKMIP1/JOSD1/KATNAL1/KBTBD8/LITAF/LOXH…	NR2C2 (4.71)
cluster 1	dbcorrdb__POLR2A__ENCSR000EXX_1__m1	4.71	0.0588	POLR2A (directAnnotation).	189	4965	ACSL1/ALPK2/AMD1/ANAPC4/AP2S1/ARPC3/ARRDC3/ATAD2/ATF2/ATP5I/ATP6V0E1/ATR/AURKAIP1/BCAS2/BECN1/BIRC6/BRAP/BZW1/C14orf119/C20orf24/C6orf120/CCDC28A/CCDC47/CCNDBP1/CCT3/CDC34/CDV3/COG5/COPA/COPB1/COPS5/COX6A1/CSNK1G3/CTNNBL1/DAD1/EAPP/EIF2S1/EIF2S2/ELF1/ENO1/EOMES/ERH/EXO1/EXOC2/EZR/FAM96B/FBXL15/FBXO38/FCRL6/FIP1L1/FUNDC1/GAPDH/GCC1/GFI1/GLB1L2/GNPAT/GNPTG/GPBP1/GSDMD/GTDC1/HAT1/HIST1H1E/HIST1H4D/H…	POLR2A (4.71)
cluster 1	dbcorrdb__POLR2A__ENCSR000EAU_1__m1	4.72	0.0589	POLR2A (directAnnotation).	145	3529	AMD1/ANAPC4/AP2S1/ARHGAP25/ARPC3/ARRDC3/ASTE1/ATF2/ATP5I/ATP6V0E1/ATR/AURKAIP1/BECN1/BIRC6/BRD7/BUD31/BZW1/C14orf119/C20orf24/C6orf120/CCDC28A/CCDC47/CCDC85B/CCNDBP1/CCT3/CDC34/CDV3/CNBP/COPA/COPS5/COQ10B/COX6A1/COX6B1/CSNK1G3/CTNNBL1/DDIT3/EAPP/EIF2S2/ENO1/ENY2/EOMES/ERH/ETF1/EZR/FAM96B/FBXO38/FCRL6/FDPS/GCC1/GFI1/GNPAT/GNPTG/HAT1/HIST1H1E/HIST1H4D/HMGN4/HNRNPC/HNRNPF/HSPA14/HSPA8/IMP3/ING4/ITGB…	POLR2A (4.72)
cluster 1	dbcorrdb__POLR2A__ENCSR000EAY_1__m1	4.82	0.0596	POLR2A (directAnnotation).	191	4968	AMD1/ANAPC4/ANXA7/AP2S1/ARHGAP25/ARPC3/ARRDC3/ATAD2/ATF2/ATP5I/ATP6V0E1/ATR/AURKAIP1/BECN1/BIRC6/BLVRB/BMPR1A/BRAP/BRD7/BUD31/BZW1/C12orf75/C14orf119/C20orf24/C6orf120/CCDC28A/CCDC47/CCDC85B/CCNDBP1/CCT3/CD59/CDC34/CHCHD2/CHMP1B/CNBP/COPA/COPB1/COPS5/COQ10B/COX6A1/COX6B1/CPNE3/CSNK1G3/CTNNBL1/DAD1/EAPP/EIF2S1/EIF2S2/ENO1/ENY2/EOMES/ERH/EXOC2/EZR/FAM96B/FBXO38/FCRL6/FDPS/FUCA1/GCC1/GFI1/GNPAT/GNPT…	POLR2A (4.82)
cluster 1	transfac_pro__M02058	4.87	0.0601	ELK4 (directAnnotation).	184	4578	ANAPC4/AP2S1/ARHGAP25/ARPC3/ARRDC3/ASTE1/ATF2/ATP5H/ATP5I/ATP6V0E1/ATR/AURKAIP1/BECN1/BIRC6/BMPR1A/BRD7/BUD31/BZW1/C14orf119/C6orf120/CCDC28A/CCDC47/CCDC85B/CCNDBP1/CCT5/CD8B/CDC34/CHCHD2/COG5/COPA/COQ10B/COX6A1/COX6B1/COX7A2/CSNK1G3/CTNNBL1/DAD1/DDIT3/DDX23/DNAJC24/ENY2/EOMES/ERH/EXOC2/EZR/FAM96B/FBXO38/FCRL6/FDPS/GCC1/GFI1/GLS/GLUD1/GNPTG/GPAM/GPBP1/GTDC1/HAT1/HIST1H3F/HMGN4/HNRNPC/HNRNPF/HOMER…	ELK4 (4.87)
cluster 1	dbcorrdb__POLR2A__ENCSR000BJM_1__m1	4.9	0.0603	POLR2A (directAnnotation).	188	4995	ACAT2/ACSL1/AMD1/ANAPC4/ANXA7/AP2S1/ARPC3/ARRDC3/ATP5I/ATP6V0E1/AURKAIP1/BCAS2/BECN1/BIRC6/BRAP/BZW1/C20orf24/C6orf120/CCDC28A/CCDC47/CCNDBP1/CCT3/CCT5/CDC34/CDV3/COPA/COPB1/COPS5/COQ10B/COX6A1/COX6B1/CPNE3/CRKL/CSNK1G3/CTNNBL1/DAD1/DERL1/DHX9/DLD/EAPP/EIF2S1/EIF2S2/EOMES/ERH/EXOC2/EXT2/EZR/FAM96B/FBXL15/FBXO38/FCRL6/FIP1L1/FUNDC1/GCC1/GFI1/GHITM/GNPAT/GPBP1/GPSM2/GSDMD/H3F3B/HIST1H4D/HMGB2/HMGN4…	POLR2A (4.9)
cluster 1	dbcorrdb__POLR2A__ENCSR000EBG_1__m1	4.93	0.0605	POLR2A (directAnnotation).	157	3553	AMD1/ANAPC4/ANXA7/AP2S1/ARHGAP25/ARPC3/ARRDC3/ATF2/ATP5I/ATP6V0E1/ATR/AURKAIP1/BECN1/BIRC6/BRAP/BZW1/C14orf119/C20orf24/C6orf120/CCDC28A/CCDC47/CCDC85B/CCNDBP1/CCT3/CDC34/COG5/COPA/COPB1/COPS5/COX6A1/COX6B1/CSNK1G3/CTNNBL1/DAD1/DDIT3/DERL1/EAPP/EIF2S1/EIF2S2/ENY2/EOMES/ERH/EXO1/EXOC2/EZR/FAM96B/FBXL15/FBXO38/FCRL6/FIP1L1/GAPDH/GCC1/GFI1/GNPAT/GNPTG/GSDMD/HAT1/HIST1H1E/HIST1H4D/HMGN4/HNRNPC/HNRNPF…	POLR2A (4.93)
cluster 1	dbcorrdb__POLR2AphosphoS2__ENCSR000ECT_1__m1	5.08	0.0617	POLR2A (directAnnotation).	154	3515	AMD1/ANAPC4/AP2S1/ARHGAP25/ARPC3/ARRDC3/ATAD2/ATF2/ATP5I/ATP6V0E1/ATR/AURKAIP1/BECN1/BIRC6/BZW1/C12orf75/C14orf119/C20orf24/C6orf120/CCDC28A/CCDC47/CCDC85B/CCNDBP1/CCT3/CDC34/CDV3/CHMP1B/COPA/COPB1/COPS5/COQ10B/COX6A1/CRKL/CSNK1G3/CTNNB1/CTNNBL1/DDIT3/DDX23/DNAJC24/EAPP/EIF2S1/EIF2S2/ENO1/ENY2/EOMES/ERH/EXOC2/EZR/FAM96B/FBXL15/FBXO38/FCRL6/FDPS/FUCA1/GFI1/GNPAT/GPBP1/GPSM2/GSDMD/H3F3B/HAT1/HIST1H…	POLR2A (5.08)
cluster 1	dbcorrdb__POLR2A__ENCSR000EAM_1__m1	5.21	0.0628	POLR2A (directAnnotation).	195	4851	AMD1/ANAPC4/ANXA6/ANXA7/AP2S1/ARHGAP25/ARPC3/ARRDC3/ASTE1/ATAD2/ATF2/ATP5I/ATP6V0E1/ATR/AURKAIP1/BECN1/BIRC6/BRAP/BRD7/BZW1/C14orf119/C20orf24/C6orf120/CCDC28A/CCDC47/CCDC85B/CCNDBP1/CCT3/CD8A/CDC34/CDV3/CNBP/COPA/COPB1/COPS5/COQ10B/COX6A1/COX6B1/CSNK1G3/CTNNBL1/DAD1/DDIT3/EAPP/EIF2S1/EIF2S2/ENO1/ENY2/EOMES/ERH/EXO1/EXOC2/EZR/FAM96B/FBXL15/FBXO38/FBXW7/FCRL6/FDPS/FIP1L1/FUCA1/GAPDH/GCC1/GFI1/GHIT…	POLR2A (5.21)
cluster 1	dbcorrdb__POLR2A__ENCSR000FAL_1__m1	5.24	0.063	POLR2A (directAnnotation).	181	4334	ALPK2/AMD1/ANAPC4/ANXA6/ANXA7/AP2S1/ARPC3/ARRDC3/ATAD2/ATF2/ATP5I/ATP6V0E1/ATR/AURKAIP1/BECN1/BIRC6/BRAP/BRD7/BZW1/C14orf119/C20orf24/C6orf120/CCDC28A/CCDC47/CCDC85B/CCNDBP1/CCT3/CD8A/CDC34/CDV3/CHMP1B/COPA/COPB1/COPS5/COX6A1/COX6B1/CRKL/CSNK1G3/CTNNBL1/DAD1/DDIT3/EAPP/EIF2S1/EIF2S2/ENY2/EOMES/ERH/EXO1/EXOC2/EZR/FAM96B/FBXL15/FBXO38/FCRL6/FIP1L1/FUCA1/GAPDH/GCC1/GFI1/GHITM/GNPAT/GOLPH3/GPBP1/GPSM…	POLR2A (5.24)
cluster 2	taipale_cyt_meth__IRF8_NYGAAASYGAAASYN_FL	10.3	0.121	IRF8 (directAnnotation).	181	3512	ACSL4/ADM/ADSS/AFTPH/ANXA2/APOL2/APOL3/ARAP2/ARF6/ASCL2/ATP1B3/ATP6V1A/B2M/BAZ1A/BBX/BLVRA/BLZF1/BPGM/BST2/BTBD10/C1orf21/C3orf38/CADM1/CARD16/CASP1/CASP7/CBWD2/CBWD5/CCRL2/CD2AP/CD48/CD63/CDC27/CLIP4/CTNNA1/CXCL10/DDX58/DDX60/DDX60L/DEK/DENND1B/DHX58/DNAJB14/DNAJC1/DYNLT1/EED/EFR3A/EPSTI1/EXOC6/FAM111A/FAM46A/FAM49A/FAM49B/FAM8A1/FAR1/FBXO28/FBXO8/FNIP2/FPR2/FRYL/GALNT3/GBP1/GBP2/GIMAP2/GK/GNB4/…	IRF8 (10.3)
cluster 2	swissregulon__hs__IRF1_2_7.p3	10.4	0.122	IRF1/ IRF2/ IRF7 (directAnnotation).	193	4388	ACSL4/ADM/AFTPH/ANTXR2/ANXA2/APOL1/APOL2/APOL6/ARF6/ATP6V1B2/B2M/BACH1/BAZ1A/BBX/BLVRA/BPGM/BST2/C1orf21/C5orf15/C6orf62/C9orf72/CADM1/CASP7/CBFB/CBWD2/CBWD5/CCRL2/CD48/CD63/CHIC2/CLIP4/CLSPN/CMPK2/CXCL10/CYTIP/DDX58/DDX60/DDX60L/DENND1B/DHX58/DIAPH2/DNAJA1/DNAJC1/DYNLT1/EFR3A/EPSTI1/EXOC6/FAM111A/FAM49A/FAM49B/FAM8A1/FANCL/FAR1/FBXO8/FRYL/GALNT1/GALNT3/GIMAP2/GK/GNB4/HBP1/HERC5/HLA-B/HTATIP2/IDH…	IRF1/ IRF2/ IRF7 (10.4)
cluster 2	cisbp__M5578	10.4	0.121	IRF8 (directAnnotation).	156	3071	ACSL4/ADM/AFTPH/AIM2/ANXA2/ARAP2/ARF6/ATP1B3/ATP6V1A/B2M/BBX/BLVRA/BPGM/BST2/C1orf21/CADM1/CARD16/CASP1/CASP7/CBWD2/CBWD5/CCRL2/CD2AP/CD48/CDC27/CTNNA1/CXCL10/DDX58/DDX60/DDX60L/DEK/DENND1B/DHX58/DNAJB14/DNAJC1/DYNLT1/EED/EPSTI1/EXOC6/FAM111A/FAM49A/FAM49B/FAR1/FAS/FBXO28/FBXO8/FNIP2/FPR2/GALNT3/GBP1/GIMAP2/GNB4/GPR65/HBP1/HLA-B/IFI16/IFI27/IFI44/IFI44L/IFI6/IFIH1/IFIT1/IFIT2/IFIT3/IFIT5/IL15/ISG…	IRF8 (10.4)
cluster 2	taipale__IRF8_DBD_NCGAAACCGAAACY	10.7	0.125	IRF8 (directAnnotation).	210	4677	ACSL4/ADM/ADSS/AFTPH/AIM2/ANXA2/ANXA5/APOL2/ARAP2/ARF6/ARPC2/ASCL2/ATP1B3/ATP6V1A/B2M/BAZ1A/BBX/BLVRA/BLZF1/BPGM/BST2/C1orf21/C3orf38/C6orf62/CADM1/CARD16/CASP1/CASP7/CBWD2/CBWD5/CCRL2/CD2AP/CD48/CD63/CD86/CDC27/CHIC2/CLIP4/CLSPN/COPB2/CTNNA1/CXCL10/DDX58/DDX60/DDX60L/DEK/DENND1B/DHX58/DNAJB14/DNAJC1/DPYD/DYNLT1/EED/EFR3A/EPSTI1/EXOC6/FAM111A/FAM49A/FAM49B/FAR1/FAS/FBXO28/FBXO8/FNIP2/FPR2/GALNT3/…	IRF8 (10.7)
cluster 2	taipale_cyt_meth__IRF9_NYGAAASYGAAACYN_FL	10.7	0.124	IRF9 (directAnnotation).	186	3549	ACSL4/ADM/AFTPH/AIM2/ANXA2/ARAP2/ARF6/ASCL2/ATP1B3/ATP6V1A/ATP6V1D/B2M/BAZ1A/BBX/BLVRA/BPGM/BST2/C18orf8/C1orf21/C6orf62/C9orf72/CADM1/CARD16/CASP1/CASP7/CBWD2/CBWD5/CCRL2/CD48/CDC27/CLIP4/CLSPN/COPB2/CTNNA1/CXCL10/DDX58/DDX60/DDX60L/DEK/DENND1B/DHX58/DNAJB14/DNAJC1/DYNLT1/EFR3A/EPSTI1/EXOC6/FAM111A/FAM46A/FAM49A/FAM49B/FAR1/FBXO28/FBXO8/FNIP2/FPR2/FRYL/GALNT3/GBP1/GBP2/GIMAP2/GK/GNB4/HLA-B/HMGCS…	IRF9 (10.7)
cluster 2	taipale__IRF9_full_AWCGAAACCGAAACY	11	0.127	IRF9 (directAnnotation).	144	2254	ACSL4/ADM/AFTPH/APOL1/APOL2/APOL3/APOL6/ARAP2/ARF6/B2M/BBX/BLVRA/BPGM/BST2/C3orf38/CARD16/CASP1/CASP7/CBWD2/CBWD5/CCRL2/CD86/CHMP5/CLIP4/CLSPN/CTNNA1/CXCL10/CXCL11/DDX58/DDX60/DDX60L/DHX58/DNAJA1/DNAJB14/DNAJC1/DYNLT1/EED/EPSTI1/EXOC6/FAM111A/FAR1/FAS/FBXO28/FBXO8/FKBP9/FNIP2/FPR2/FRYL/GALNT3/GBP1/GBP2/GIMAP2/GNB4/HLA-B/HSPA4/IFI16/IFI27/IFI44/IFI44L/IFIH1/IFIT1/IFIT2/IFIT3/IFIT5/IL15/ISG15/ITGA4…	IRF9 (11)
cluster 2	hocomoco__IRF1_MOUSE.H11MO.0.A	11	0.127	IRF1 (inferredBy_Orthology).	191	3861	ABCB10/ACSL4/ADM/AFTPH/AIM2/ANKRD22/ANTXR2/ANXA2/APOBEC3G/APOL1/APOL2/APOL3/APOL6/ARAP2/ATP6V1B2/ATP6V1D/B2M/BAZ1A/BBX/BLVRA/BST2/C1orf21/C9orf72/CADM1/CALM2/CARD16/CASP1/CASP7/CBFB/CBWD2/CBWD5/CCRL2/CD63/CDC40/CHIC2/CLIP4/CPOX/CREG1/CTNNA1/CXCL10/CYTIP/DDX58/DDX60/DDX60L/DENND1B/DHX58/DMXL1/DNAJA1/DNAJC1/DPYD/DYNLT1/EFR3A/EPSTI1/EXOC6/FAM111A/FAM46A/FAM49A/FAR1/FAS/FBXL5/FBXO8/FNIP2/FRYL/GALNT3/…	IRF1 (11)
cluster 2	factorbook__STAT2	11.1	0.128	STAT1/ STAT2 (directAnnotation).	172	3329	ABCB10/ACSL4/ADM/AFTPH/AIM2/ANTXR2/APOL1/APOL2/APOL3/APOL6/ARF6/ARFIP1/ARMC8/ATP6V1B2/B2M/BACH1/BBX/BLVRA/BST2/C1orf21/C1QB/C9orf72/CADM1/CASP7/CBR1/CBWD2/CBWD5/CCRL2/CD63/CD86/CDC27/CHIC2/CLIP4/CMPK2/CPOX/CXCL10/CYB5R4/DDX58/DDX60/DDX60L/DENND1B/DHX58/DNAJA1/DNAJC1/DYNLT1/EFR3A/EPB41L3/EPSTI1/EXOC6/FAM111A/FAM46A/FAM8A1/FAR1/FAS/FBXO8/FNIP2/FRYL/GALNT1/GALNT3/GCH1/GIMAP2/GIMAP4/GNB4/GPR65/HERC5/…	STAT1/ STAT2 (11.1)
cluster 2	cisbp__M4635	11.1	0.128	STAT2 (directAnnotation).	130	2048	ABCB10/ACSL4/ADM/AFTPH/AIM2/AP3B1/APOL2/APOL3/ARF6/ARPC2/ATP6V1B2/B2M/BACH1/BBX/BLVRA/BST2/C1orf21/C1QB/CADM1/CASP7/CBR1/CBWD2/CBWD5/CDC27/CMPK2/CPOX/CXCL10/CYB5R4/DDX58/DDX60/DDX60L/DENND1B/DHX58/DMXL1/DNAJA1/DYNLT1/EFR3A/EPB41L3/EPSTI1/FAM46A/FANCL/FAR1/FAS/FBXO8/FNIP2/FRYL/GCH1/GIMAP2/GIMAP4/GNB4/HERC5/HLA-B/HTATIP2/IFI16/IFI27/IFI44/IFI44L/IFI6/IFIH1/IFIT1/IFIT2/IFIT3/IFIT5/IL15/IQGAP2/ISG15/…	STAT2 (11.1)
cluster 2	jaspar__MA0517.1	11.2	0.129	STAT2 (directAnnotation).	159	2976	ABCB10/ACSL4/ADM/AFTPH/AIM2/ANTXR2/APOL1/APOL2/APOL3/APOL6/ARF6/ARFIP1/ARMC8/ATP6V1B2/B2M/BACH1/BBX/BLVRA/BST2/C1orf21/C1QB/C9orf72/CADM1/CAPN2/CASP7/CBR1/CBWD2/CBWD5/CCRL2/CD63/CD86/CHIC2/CLIP4/CMPK2/CPOX/CXCL10/CYB5R4/DDX58/DDX60/DDX60L/DENND1B/DHX58/DNAJA1/DYNLT1/EFR3A/EPB41L3/EPSTI1/EXOC6/FAM111A/FAM46A/FAM8A1/FAR1/FAS/FBXO8/FNIP2/FRYL/GALNT1/GCH1/GIMAP2/GIMAP4/GNB4/GPR65/HERC5/HLA-B/HTATIP2/…	STAT2 (11.2)
cluster 3	flyfactorsurvey__Bteb2_SOLEXA_2.5_FBgn0025679	3.73	0.0603	KLF15 (inferredBy_Orthology).	31	487	AXIN2/BDH1/CBX5/CCDC94/CENPT/CHD3/COL13A1/DGKK/DUSP16/EXPH5/FOXO1/LEF1/LIPE/MAN1C1/MCF2L/MLEC/NOMO1/NOMO2/NR3C2/PHF1/PLXNA4/RBM28/REST/RNF26/SATB1/SESN3/SPON1/ST5/TECR/TSC22D1/ZBTB22	KLF15 (3.73)
cluster 3	dbcorrdb__ZNF384__ENCSR000EFP_1__m2	3.78	0.0606	ZNF384 (directAnnotation).	63	1375	ABLIM1/AGBL5/AMMECR1L/AXIN1/C1orf228/CBX5/CBX7/CC2D1B/CD27/CD4/CENPT/CHD4/CSF3R/DCAF8/DCTN1/DNMT3A/DPEP2/DRG2/ECE1/EZH1/FAM168B/FHL3/KIAA0355/LDB1/LMNA/MZF1/NIPSNAP1/NONO/NSUN5P1/ORAI2/PABPC4/PFDN1/PFN2/PGAM5/PI4KB/PLK3/PPIL2/PPP2R1A/PPP2R5D/PUM1/PXK/RAD54L2/REST/RFFL/RNF26/RPAP1/RUNDC1/SFMBT1/SLC44A2/SLC45A3/SMOX/SNRPC/SNTA1/ST5/STK10/TFAP4/TLE1/TMEM40/TNFAIP8L1/VAMP1/ZC3H12D/ZNF8/ZSWIM4	ZNF384 (3.78)
cluster 3	hdpi__MRPL2	3.82	0.0609	MRPL2 (directAnnotation).	149	3745	ABLIM1/ABLIM3/ACACB/ACTN1/ACVR2B/ADAM23/ALS2CL/ANK1/AQP3/ARF1/ARHGEF18/ATXN7L3B/AXIN1/BDH1/CALD1/CAMK2G/CAPNS1/CBX5/CBX7/CCR7/CD27/CD4/CDC14B/CENPT/CHMP6/COL13A1/COLQ/COQ4/CSF3R/DCTN2/DHRS11/DHRS3/DNAH1/DNMT3A/ECE1/EPPK1/ETS1/EVL/EZH1/F11R/FAM160A1/FHL3/FOXO1/FOXP1/FPGS/GREM2/HAPLN3/HDC/HEMK1/HIVEP2/IL16/IL2RA/ITPKB/ITPRIP/KALRN/KLHL25/KLHL3/KRT72/LAPTM5/LDB1/LDLRAP1/LIX1L/LMNA/LMO7/LRRC8A/MAN1C1…	MRPL2 (3.82)
cluster 3	transfac_pro__M07056	3.84	0.0611	PITX2 (directAnnotation).	114	2838	ABLIM1/ACTN1/ADAM23/AGBL5/AMMECR1L/ARHGEF18/AXIN1/AXIN2/BDH1/BTRC/CABP4/CALD1/CAPNS1/CBX5/CD27/CD4/CENPT/COL13A1/DCAF8/DCTN1/DCTN2/DLST/DNAH1/DNMT3A/DPEP2/DUSP16/ECE1/EZH1/FAM171A1/FHL3/FOXK2/FOXO1/FOXP1/GANAB/GNA12/GTF3C2/HERC2/HIVEP2/HSBP1L1/IP6K1/ITPRIP/KALRN/KHDRBS1/KIAA0355/LDB1/LDLRAP1/LIX1L/MYC/MYO1E/MZF1/NAP1L1/NDFIP1/NF2/NIPSNAP1/NOLC1/NOMO1/NOMO2/NONO/NUMA1/NUP210/ORAI2/PABPC4/PEAR1/PI4…	PITX2 (3.84)
cluster 3	hocomoco__ETV5_HUMAN.H11MO.0.C	4	0.0622	ETV5 (directAnnotation).	123	3215	ABLIM1/ABLIM3/ACTN1/ADAM23/ADAMTS5/ALS2CL/AMMECR1L/ANGEL1/ANK1/AQP3/ARHGAP32/ATXN7L3B/AXIN2/BDH1/CAMK2G/CASK/CBX5/CBX7/CCR7/CD200R1/CD4/CHD3/CHD4/COL13A1/CRAT/CSF3R/DAB2/DCTN1/DCTN2/DGKA/DGKK/DHRS11/DHRS3/DNAH1/DNMT3A/DUSP16/ECE1/EMD/ENO2/ETS1/EZH1/F11R/FAM160A1/FAN1/FHL3/FOXP1/GAL3ST4/GORASP2/GTF3C2/HIVEP2/IL16/IL2RA/ITGA2B/ITPKB/ITPRIP/KALRN/KLF10/KLHL3/LAPTM5/LDB1/LDLRAP1/LEF1/LGALS9B/LIPE/LMN…	ETV5 (4)
cluster 3	hocomoco__RHXF1_HUMAN.H11MO.0.D	4.04	0.0625	RHOXF1 (directAnnotation).	39	656	ARHGEF18/CA11/CABP4/CBX5/DHRS11/FHIT/FHL3/GTF3C2/HEMK1/ISM1/LDB1/LGALS9B/NAP1L1/NKD1/NSUN5P1/OLA1/ORAI2/PEAR1/PI4KB/PLXDC1/PPP2R5D/PTPN9/PUM1/RFFL/RTKN/SATB1/SLC22A17/SLC45A3/SLC4A2/SLC4A5/SLC7A6/SMOX/SNPH/SNTA1/TCP11L2/TNFAIP8L1/UBASH3B/VAMP1/ZC3H12D	RHOXF1 (4.04)
cluster 3	transfac_pro__M02114	4.05	0.0626	PITX2 (directAnnotation).	119	2889	ABLIM1/ACTN1/ADAM23/AGBL5/AMMECR1L/AQP3/AXIN1/AXIN2/BTRC/CABP4/CALD1/CAMSAP1/CAPNS1/CBX5/CD27/CD4/CENPT/COL13A1/COLQ/COTL1/DCAF8/DCTN1/DCTN2/DHRS3/DNAH1/DNMT3A/DPEP2/DUSP16/ECE1/EZH1/FAM168B/FAM171A1/FBF1/FHIT/FHL3/FOXO1/GANAB/GNA12/GTF3C2/HERC2/HIVEP2/IP6K1/KHDRBS1/KIAA0355/LDB1/LIX1L/LMNA/METAP1/MYC/MYO1E/MZF1/NAP1L1/NDFIP1/NF2/NIPSNAP1/NOLC1/NOMO1/NOMO2/NONO/NSUN5P1/NUMA1/ORAI2/PABPC4/PEAR1/PG…	PITX2 (4.05)
cluster 3	taipale_cyt_meth__PITX2_YTAATCCN_FL	4.08	0.0628	PITX2 (directAnnotation).	36	631	ABHD12/ADAM23/AXIN1/BDH1/CABP4/CALD1/CBX5/CC2D1B/CD4/DHRS11/EXPH5/EZH1/FOXO1/HSBP1L1/MGLL/OBSCN/PHC1/PI4KB/PLXDC1/POLR3E/PORCN/POU6F1/PTPN9/PUM1/SATB1/SLC22A17/SLC45A3/SLC4A2/SMOX/TMEM40/TNFAIP8L1/UBASH3B/VAMP1/ZC3H12D/ZNF260/ZSWIM4	PITX2 (4.08)
cluster 3	hocomoco__SMAD4_MOUSE.H11MO.0.A	4.14	0.0632	SMAD4 (inferredBy_Orthology).	172	4935	ABLIM1/ACTN1/ACVR2B/ADAM12/ADAMTS10/AGBL5/ALS2CL/AMMECR1L/ANK1/AQP3/ARF1/ARHGEF18/AXIN1/AXIN2/BDH1/C16orf58/C5AR1/CA11/CACNA1I/CALD1/CAMK2G/CBX5/CCR7/CD27/CD4/CENPT/CHD3/CHD4/CLU/COL13A1/COLQ/COTL1/CPA3/CRAT/CSF3R/DCTN1/DCTN2/DGKG/DHRS3/DNAH1/DNMT3A/DPEP2/DUSP16/ECE1/EPPK1/ERI3/ETS1/EVL/EZH1/F11R/FAM160A1/FAM168B/FGD3/FHL3/FITM2/FOXK2/FOXO1/FOXP1/FOXP3/FPGS/GTF3C2/HAPLN3/HDC/HEMK1/HIVEP2/HPS4/IL1…	SMAD4 (4.14)
cluster 3	swissregulon__hs__PITX1..3.p2	4.18	0.0635	PITX1/ PITX2/ PITX3 (directAnnotation).	40	670	AMMECR1L/BTRC/CBX5/CD4/CENPT/DCTN1/DPEP2/DUSP16/EZH1/GTF3C2/IP6K1/KLHL25/LDB1/LIX1L/NIPSNAP1/NONO/NUMA1/ORAI2/PABPC4/PEAR1/PI4KB/PTPN9/PUM1/RAD54L2/RFFL/RNF26/RPAP1/RTN3/SFI1/SFMBT1/SLC16A10/SLC44A2/SMOX/SNTA1/STK10/TMEM40/TSC1/UBASH3B/VAMP1/ZNF260	PITX1/ PITX2/ PITX3 (4.18)
cluster 4	cisbp__M1552	3.99	0.0821	SP110 (inferredBy_Orthology).	291	3753	ABCA2/ABCA7/ABI2/ABR/ACSF3/AGAP2/AGPAT1/AHCY/AHDC1/AKNA/AKT1S1/ALDOA/ALDOC/ANXA11/AP1G2/AP2A1/AP2A2/ARAP3/ARF3/ARHGAP1/ARHGAP27/ARHGAP9/ARID1A/ARRB1/ASB6/ATP13A2/ATP2A3/ATP2B4/ATXN7L1/B4GALT3/BAG3/BAZ2A/BCL9/BCL9L/BCOR/BLCAP/BRD2/BRD3/BRPF3/C20orf27/C2CD2L/CACNA1H/CAPN5/CARD11/CBX6/CCDC69/CD44/CD79A/CDC42BPG/CDK12/CIITA/CIZ1/CLIP2/CNN2/CNOT3/COMMD7/CPT1A/CRTC1/CRTC2/CTDSP1/CTDSP2/CTNNBIP1/CUX1/CX…	SP110 (3.99)
cluster 4	swissregulon__hs__PITX1..3.p2	4	0.0822	PITX1/ PITX2/ PITX3 (directAnnotation).	122	1128	ABI2/ABR/AHCY/AMBRA1/ANKRD11/AP2A1/ARF3/ARHGAP27/ARHGDIA/ARID3B/ARRB1/ATL3/B4GALT3/BAZ2A/BCL9L/BCOR/CASC3/CBFA2T2/CDK12/CELF1/CLIP2/CNN2/COMMD7/CS/CTCF/CTNNBIP1/DAG1/DAXX/DEDD/DENND1C/DNMBP/DVL3/EIF4G1/ELF4/ELK3/ERF/FAM110A/FAM117A/FAM193A/FKBP8/FMNL1/FMNL3/FUK/GATAD2A/GATAD2B/GRK6/HDAC5/HM13/IMPDH1/KDM3B/KLHL22/LASP1/LPAR5/LRP1/MAP1S/MAP4/MAPKBP1/MARK2/MAVS/MINK1/MKL1/MMP25/MRPL4/MYADM/MYH9/NFAM…	PITX1/ PITX2/ PITX3 (4)
cluster 4	transfac_pro__M02078	4	0.0822	SPI1 (directAnnotation).	178	2126	ABR/ACSF3/ADAM15/ADD1/AGAP2/AHDC1/ALDOA/AMPD3/AP1B1/ARAP3/ARHGAP27/ARHGAP9/ARHGEF11/ARID1A/ARRB1/ATP2B4/ATXN7L1/B4GALT3/BACH2/BAZ2A/BCL9L/BCOR/BLCAP/C2CD2L/CAPN5/CBL/CD44/CDK12/CIITA/CLIP2/CPT1A/CXCR3/DAAM1/DAG1/DCHS1/DEDD/DENND4B/DLGAP4/DTX3/DUSP7/EDEM1/ELK3/ENG/ETV6/EVI2B/FAM110A/FAM193B/FBRSL1/FBXL16/FBXL17/FBXL20/FMNL1/FMNL3/FOXJ2/FOXN3/FURIN/GAB2/GAS7/GATA3/GATAD2A/GATAD2B/GIGYF1/GIT1/GRK6/G…	SPI1 (4)
cluster 4	transfac_pro__M01835	4.03	0.0826	KLF4 (directAnnotation).	266	3210	ABR/ADAM15/AGAP2/AGPAT1/AHCY/AHDC1/AKNA/AKT1S1/ALDOA/ALDOC/AMPD3/AP1G2/AP2A1/AP2A2/ARAP3/ARF3/ARHGAP1/ARHGAP27/ARHGAP9/ARHGEF11/ARID1A/ARRB1/ASB6/ATP13A2/ATP2A3/ATP2B4/ATP6AP1/B4GALT3/BAG3/BAZ2A/BCL9L/BCOR/BLCAP/BRD2/BRD3/BRPF3/C20orf27/C2CD2L/CACNA1H/CAPN5/CARD11/CBX6/CD44/CD79A/CDC42BPG/CDK12/CIZ1/CLIP2/CNNM4/CNOT3/CTDSP1/CTDSP2/CXCR3/CYB561D1/CYB5R3/DAG1/DAXX/DCAF5/DCHS1/DLEC1/DLGAP4/DTX3/DUSP…	KLF4 (4.03)
cluster 4	transfac_public__M00141	4.14	0.0838	IKZF1 (directAnnotation).	324	4195	AAAS/ABCB8/ABL1/ABR/ACSF3/ADCK1/AGAP2/AGAP6/AHCY/AHDC1/AKT1S1/ALDOA/AMPD3/ANKRD11/ANXA11/AP1B1/AP2A1/AP2A2/ARHGAP1/ARHGDIA/ARHGEF11/ASB6/ATG2A/ATP13A2/ATP2A3/ATP2B4/ATXN7L1/B4GALT3/BAG3/BAZ2A/BCL9/BCL9L/BCOR/BLCAP/BRD2/BRD3/BRPF3/BTG1/C16orf70/C20orf27/C2CD2L/CACNA1H/CAMK1D/CAPN5/CARD11/CBFA2T2/CBL/CCNJL/CD44/CD74/CDC42BPG/CDK12/CELF1/CIZ1/CLIP2/CLSTN1/CNN2/CNNM4/CNOT3/CRTC2/CS/CTCF/CTDSP1/CTDSP2…	IKZF1 (4.14)
cluster 4	transfac_pro__M07921	4.24	0.0849	ZNF358/ ZNF768 (inferredBy_Orthology).	149	1465	ABL1/ABR/ADD1/AHCY/ALDOA/ANKRD11/AP1B1/AP2A1/ARF3/ARHGAP27/ARID1A/ARID3B/ATG13/ATL3/ATP13A2/ATP2B4/BAG4/BCL9/BCOR/BTG1/C16orf70/C20orf27/CARD11/CBL/CD74/CDK12/CELF1/CIZ1/CLIP2/CLSTN1/CREBBP/CS/CSAD/CTNNBIP1/CUX1/DAG1/DCAF5/DEDD/DIDO1/DVL2/EIF2AK1/ELF4/ELK3/ERF/FAM102A/FAM168A/FBXL16/FBXL20/FBXO46/FBXW8/FMNL1/FUK/GATAD2A/GATAD2B/GIGYF1/GNAS/GON4L/GPATCH8/GRAMD1A/GRN/HDAC5/HNRNPD/HSP90AB1/KDELR1/KD…	ZNF358/ ZNF768 (4.24)
cluster 4	dbcorrdb__ZNF384__ENCSR000EFP_1__m3	4.3	0.0855	ZNF384 (directAnnotation).	281	3182	AAAS/ABI2/ABR/ADCK1/ADD1/ALDOA/AMBRA1/AMPD3/ANKRD11/ANKRD40/AP1B1/AP2A1/ARF3/ARHGAP27/ARHGAP9/ARHGDIA/ARID1A/ARRB1/ASB6/ATG2A/ATL3/ATP2B4/ATXN7L1/B4GALT3/BAG3/BAG4/BAZ2A/BCL9L/BCOR/BRD2/BRD3/BRD8/BRPF3/BTBD2/BTG1/C20orf27/CAPZB/CARD11/CBFA2T2/CBL/CCDC124/CDA/CDC42BPG/CDK12/CELF1/CIZ1/CLIP2/CNNM4/COMMD7/CPT1A/CRTC1/CS/CSAD/CTCF/CTNNBIP1/CUX1/CXCR3/DAG1/DAXX/DCAF15/DCP1A/DEDD/DENND1C/DIDO1/DLGAP4/D…	ZNF384 (4.3)
cluster 4	tfdimers__MD00467	4.36	0.0862	ARID3A/ PBX1 (directAnnotation).	130	1206	ABR/AHCY/AHDC1/ALDOA/ANKRD11/AP1B1/AP2A1/ARHGAP27/ARID1A/ARID3B/ATG13/ATG2A/ATP2B4/B4GALT3/BAG3/BCOR/BRD1/BRPF3/BTG1/C20orf27/CARD11/CBL/CD74/CDK12/CREBBP/CRTC3/CSAD/CTCF/CTNNBIP1/DAG1/DAXX/DEDD/DIDO1/ELF4/ELK3/ENSA/ERF/FAM102A/FAM168A/FBXL16/FBXL20/FBXO46/FCHO1/FOXJ2/FUK/GAS7/GATAD2A/GATAD2B/GIGYF1/GPATCH8/HDAC5/ITPR3/JUND/LPAR5/LRP10/MAML3/MAP3K3/MAP4/MAPK8IP3/MARK2/MARK4/MAST2/MAVS/MINK1/MLLT6…	ARID3A/ PBX1 (4.36)
cluster 4	transfac_pro__M01169	4.39	0.0865	IKZF1 (directAnnotation).	359	4640	ABI2/ABR/ACSF3/ADCK1/AGAP2/AGAP6/AHCY/AHDC1/AKNA/AKT1S1/ALDOA/AMBRA1/ANKRD11/ANKRD40/AP1B1/AP1G2/AP2A1/AP2A2/ARAP3/ARF3/ARHGAP1/ARHGAP27/ARHGDIA/ARHGEF11/ARRB1/ASB6/ATG13/ATG2A/ATL3/ATP13A2/ATP2A3/ATP2B4/ATXN7L1/B4GALT3/BAG3/BAZ2A/BCL9/BCL9L/BCOR/BLCAP/BRD2/BRD3/BRPF3/BTBD2/C16orf70/C20orf27/C2CD2L/CACNA1H/CAMK1D/CAPN5/CARD11/CBFA2T2/CBL/CBX6/CCNJL/CD44/CDC42BPG/CDK12/CDK2AP2/CELF1/CIZ1/CLIP2/CLS…	IKZF1 (4.39)
cluster 4	hocomoco__ZN770_HUMAN.H11MO.0.C	4.63	0.0891	ZNF770 (directAnnotation).	324	3693	AAAS/ABCC1/ABCF2/ABI2/ABL1/ABR/ADCK1/ADD1/AHCY/AHDC1/ALDOA/AMBRA1/ANKRD11/ANKRD40/AP1B1/AP2A1/AP2A2/ARF3/ARHGAP27/ARHGAP9/ARHGDIA/ARHGEF11/ARID1A/ARID3B/ASB6/ATG13/ATG2A/ATL3/ATP2A3/ATP2B4/ATXN7L1/B4GALT1/B4GALT3/BAG3/BAZ2A/BCL9/BCOR/BRD3/BRD8/BTG1/C16orf70/C20orf27/CAPN5/CAPZB/CARD11/CBFA2T2/CBL/CCDC97/CDA/CDC42BPG/CDK12/CELF1/CHPF2/CIZ1/CLASRP/CLIP2/CLSTN1/CNNM4/COMMD7/CPT1A/CRTC1/CRTC3/CS/CSAD…	ZNF770 (4.63)

## Sheet: Surface Marker MCFC
Cell surface marker for multi-color flow cytometry (MCFC)
marker
CD11c
CD123 (IL3RA)
CD127 (IL7RA)
CD13
CD14
CD15
CD16
CD19
CD195 (CCR5)
CD197 (CCR7)
CD20
CD25
CD27
CD3
CD32
CD38
CD4
CD45RA
CD56
CD57
CD64
CD8
CD94 (KLRD1)
HLA-DR
IgD
PD-1
