# Supplementary material for: Identification of drug candidates targeting monocyte reprogramming in people living with HIV
Source: Front Immunol. 2023 Nov 20;14:1275136. doi: 10.3389/fimmu.2023.1275136 (PMC10703486; doi:10.3389/fimmu.2023.1275136)
Supplement: Supplementary Table 3 — ScRNA-seq monocytes DEG (related to Figure 3). [file Table_3.xlsx]

## Sheet: Overview
	Table S3 - scRNAseq monocytes DEG [related to Figure 3]
	Overview
	sheet	related to	description
	Sheet 1		overview
	Sheet 2	Figure S3B, 3E	overlapping DEG monocytes scRNAseq and bulk CD14 RNAseq
	Sheet 3	Figure S3F, 1C	DEG for resting and non-classical monocytes

## Sheet: overlapping DEG
overlapping DEG monocytes scRNAseq and bulk CD14 RNAseq (Figure S3B, 3E)
Gene
IFI44L
XAF1
IFIT3
GBP1
SAM9DL
GBP5
PARP9
MX2
GBP4
EIF2AK2
PLAC8
PARP14
IFIH1
SELL
RNF213
VAMP5
SP110
OAS1

## Sheet: DEG resting and non-classical
DEG for resting and non-classical monocytes (Figure S3F, 1C)
cell state	comparison	Gene	regulation	avg log2FC	adjusted p	pct.1	pct.2
resting Monocytes	HIV vs control	GBP1	up	1.15576	5.68274e-43	0.202	0.079
resting Monocytes	HIV vs control	IFI44L	up	1.09709	2.40772e-41	0.112	0.023
resting Monocytes	HIV vs control	CCL5	up	1.01684	1.07638e-27	0.15	0.061
resting Monocytes	HIV vs control	GBP5	up	0.915532	2.37528e-35	0.145	0.047
resting Monocytes	HIV vs control	IFI6	up	0.814911	2.70147e-24	0.112	0.039
resting Monocytes	HIV vs control	IFIT2	up	0.754304	7.51763e-13	0.108	0.052
resting Monocytes	HIV vs control	XAF1	up	0.715075	3.44257e-27	0.279	0.159
resting Monocytes	HIV vs control	GBP4	up	0.709319	4.15327e-24	0.151	0.065
resting Monocytes	HIV vs control	IFITM3	up	0.689556	1.22429e-19	0.14	0.064
resting Monocytes	HIV vs control	STAT1	up	0.665187	4.55496e-29	0.372	0.237
resting Monocytes	HIV vs control	MX1	up	0.661105	9.18923e-10	0.102	0.052
resting Monocytes	HIV vs control	EPSTI1	up	0.646719	3.03683e-23	0.162	0.074
resting Monocytes	HIV vs control	SAMD9	up	0.587905	4.84934e-10	0.203	0.134
resting Monocytes	HIV vs control	IFI44	up	0.576052	6.59223e-11	0.11	0.056
resting Monocytes	HIV vs control	SELL	up	0.550322	5.3647e-26	0.549	0.424
resting Monocytes	HIV vs control	TNFSF10	up	0.546943	2.33252e-21	0.36	0.242
resting Monocytes	HIV vs control	SAMD9L	up	0.535302	2.59862e-11	0.183	0.113
resting Monocytes	HIV vs control	LAP3	up	0.535039	2.61377e-15	0.24	0.15
resting Monocytes	HIV vs control	GBP2	up	0.528742	1.84129e-17	0.278	0.177
resting Monocytes	HIV vs control	PARP9	up	0.507201	1.09421e-11	0.168	0.099
resting Monocytes	HIV vs control	FAM26F	up	0.502516	3.57811e-07	0.187	0.129
resting Monocytes	HIV vs control	GIMAP7	up	0.483145	2.71688e-13	0.317	0.225
resting Monocytes	HIV vs control	MX2	up	0.482759	4.66548e-08	0.146	0.09
resting Monocytes	HIV vs control	PLAC8	up	0.475023	8.63777e-09	0.141	0.084
resting Monocytes	HIV vs control	APOL6	up	0.47418	6.96617e-12	0.177	0.106
resting Monocytes	HIV vs control	PLSCR1	up	0.473584	7.02342e-09	0.165	0.103
resting Monocytes	HIV vs control	JUN	up	0.465021	1.45685e-11	0.244	0.162
resting Monocytes	HIV vs control	SYNE1	up	0.453202	6.2369e-08	0.136	0.082
resting Monocytes	HIV vs control	IFI16	up	0.451588	9.38988e-16	0.36	0.256
resting Monocytes	HIV vs control	CAPG	up	0.432488	0.000197246	0.132	0.088
resting Monocytes	HIV vs control	FPR1	up	0.430316	9.47099e-13	0.283	0.192
resting Monocytes	HIV vs control	VNN2	up	0.428288	5.04875e-07	0.192	0.132
resting Monocytes	HIV vs control	GIMAP4	up	0.426296	3.25696e-11	0.353	0.261
resting Monocytes	HIV vs control	DYNLT1	up	0.397981	6.39581e-06	0.151	0.099
resting Monocytes	HIV vs control	APOBEC3A	up	0.389588	2.54849e-05	0.193	0.137
resting Monocytes	HIV vs control	LRRK2	up	0.368227	1.10999e-07	0.368	0.291
resting Monocytes	HIV vs control	IFIH1	up	0.361945	3.56178e-06	0.113	0.068
resting Monocytes	HIV vs control	HLA-A	up	0.358215	4.58996e-11	0.495	0.397
resting Monocytes	HIV vs control	RNASE2	up	0.347269	0.00825668	0.123	0.085
resting Monocytes	HIV vs control	BCL2A1	up	0.345111	0.00177227	0.201	0.15
resting Monocytes	HIV vs control	PPA1	up	0.34374	0.00580365	0.146	0.104
resting Monocytes	HIV vs control	PSME2	up	0.339292	3.66779e-05	0.309	0.245
resting Monocytes	HIV vs control	S100A9	up	0.333173	6.87234e-20	0.969	0.953
resting Monocytes	HIV vs control	S100A8	up	0.330961	4.37206e-15	0.946	0.919
resting Monocytes	HIV vs control	HMGB2	up	0.325214	4.86923e-06	0.439	0.362
resting Monocytes	HIV vs control	EIF2AK2	up	0.322142	0.0021866	0.157	0.111
resting Monocytes	HIV vs control	PARP14	up	0.313362	0.000255893	0.237	0.179
resting Monocytes	HIV vs control	CD1D	up	0.312867	0.00362771	0.102	0.066
resting Monocytes	HIV vs control	DDX60L	up	0.309775	0.0230539	0.107	0.073
resting Monocytes	HIV vs control	RNF213	up	0.302632	0.000133209	0.254	0.193
resting Monocytes	HIV vs control	DUSP1	up	0.301564	0.00240142	0.308	0.252
resting Monocytes	HIV vs control	SLC31A2	up	0.300061	0.000381513	0.166	0.116
resting Monocytes	HIV vs control	TNFSF13B	up	0.297459	0.000223961	0.353	0.285
resting Monocytes	HIV vs control	HLA-C	up	0.287283	1.30456e-09	0.562	0.476
resting Monocytes	HIV vs control	SLFN5	up	0.284563	0.00645164	0.111	0.074
resting Monocytes	HIV vs control	SLC2A3	up	0.282883	0.000742884	0.111	0.071
resting Monocytes	HIV vs control	KYNU	up	0.276023	0.00161364	0.163	0.116
resting Monocytes	HIV vs control	B2M	up	0.267793	2.36296e-53	0.995	0.993
resting Monocytes	HIV vs control	CARD16	up	0.263419	0.000448744	0.365	0.298
resting Monocytes	HIV vs control	SRGN	up	0.254312	2.61265e-14	0.863	0.814
resting Monocytes	HIV vs control	EEF1B2	down	-0.253715	8.07624e-05	0.431	0.492
resting Monocytes	HIV vs control	MT-CO3	down	-0.260089	3.55751e-07	0.652	0.696
resting Monocytes	HIV vs control	CPVL	down	-0.264823	0.0006625	0.446	0.497
resting Monocytes	HIV vs control	MT-ND4	down	-0.279005	0.000136108	0.542	0.586
resting Monocytes	HIV vs control	MT-ATP6	down	-0.284363	0.000724841	0.379	0.43
resting Monocytes	HIV vs control	EEF2	down	-0.326946	1.88752e-08	0.424	0.491
resting Monocytes	HIV vs control	VIM	down	-0.35693	1.44736e-11	0.592	0.649
resting Monocytes	HIV vs control	SNHG5	down	-0.363726	1.60808e-05	0.393	0.447
resting Monocytes	HIV vs control	LGALS2	down	-0.598749	3.43455e-15	0.126	0.208
resting Monocytes	HIV vs control	MTRNR2L12	down	-1.43856	1.38505e-41	0.078	0.195
non-classical Monocytes	HIV vs control	IFIT3	up	1.39117	1.5468e-13	0.247	0.087
non-classical Monocytes	HIV vs control	XAF1	up	1.19935	3.28952e-16	0.357	0.156
non-classical Monocytes	HIV vs control	IFI44L	up	1.13878	9.17385e-13	0.109	0.01
non-classical Monocytes	HIV vs control	IFITM1	up	1.12811	2.18495e-13	0.255	0.091
non-classical Monocytes	HIV vs control	GBP1	up	0.987814	3.10865e-07	0.329	0.185
non-classical Monocytes	HIV vs control	SLAMF7	up	0.976823	8.66609e-08	0.16	0.052
non-classical Monocytes	HIV vs control	CCL5	up	0.972066	0.0356435	0.134	0.064
non-classical Monocytes	HIV vs control	STAT1	up	0.971995	1.26649e-09	0.359	0.19
non-classical Monocytes	HIV vs control	IFITM3	up	0.919113	1.92299e-08	0.398	0.231
non-classical Monocytes	HIV vs control	IFIT1	up	0.918117	5.43802e-08	0.112	0.023
non-classical Monocytes	HIV vs control	PARP9	up	0.914514	1.28447e-05	0.21	0.098
non-classical Monocytes	HIV vs control	IFI44	up	0.898701	1.13097e-07	0.115	0.026
non-classical Monocytes	HIV vs control	EPSTI1	up	0.859253	1.81725e-06	0.214	0.097
non-classical Monocytes	HIV vs control	MTRNR2L8	up	0.857551	3.66236e-07	0.321	0.172
non-classical Monocytes	HIV vs control	MX1	up	0.826284	0.000408553	0.116	0.04
non-classical Monocytes	HIV vs control	ISG15	up	0.789562	3.38572e-05	0.179	0.077
non-classical Monocytes	HIV vs control	APOBEC3B	up	0.771035	0.00408422	0.1	0.034
non-classical Monocytes	HIV vs control	IFI6	up	0.761903	4.73923e-05	0.113	0.034
non-classical Monocytes	HIV vs control	EIF2AK2	up	0.742015	6.90671e-05	0.166	0.069
non-classical Monocytes	HIV vs control	GBP5	up	0.736261	5.85558e-07	0.222	0.094
non-classical Monocytes	HIV vs control	IFIT2	up	0.73598	0.0200282	0.228	0.131
non-classical Monocytes	HIV vs control	S100A8	up	0.719137	6.67149e-06	0.345	0.204
non-classical Monocytes	HIV vs control	GIMAP4	up	0.708528	8.94185e-06	0.401	0.265
non-classical Monocytes	HIV vs control	LY6E	up	0.673995	8.89878e-05	0.214	0.103
non-classical Monocytes	HIV vs control	SAMD9L	up	0.666354	0.00257546	0.268	0.158
non-classical Monocytes	HIV vs control	APOBEC3A	up	0.657944	0.0321239	0.305	0.2
non-classical Monocytes	HIV vs control	TNFSF10	up	0.566962	0.00186844	0.463	0.333
non-classical Monocytes	HIV vs control	GIMAP7	up	0.566378	0.00612225	0.318	0.202
non-classical Monocytes	HIV vs control	ADAR	up	0.553706	0.0216363	0.241	0.139
non-classical Monocytes	HIV vs control	IFI16	up	0.515699	0.0182215	0.36	0.243
non-classical Monocytes	HIV vs control	HLA-A	up	0.489706	0.0184633	0.468	0.34
non-classical Monocytes	HIV vs control	MX2	up	0.472917	0.0406915	0.187	0.101
non-classical Monocytes	HIV vs control	B2M	up	0.302098	4.95392e-15	0.995	0.99
non-classical Monocytes	HIV vs control	RPS8	down	-0.342932	3.64849e-05	0.742	0.813
non-classical Monocytes	HIV vs control	RPL5	down	-0.383622	0.00180136	0.691	0.736
non-classical Monocytes	HIV vs control	RPL10	down	-0.411664	1.12409e-06	0.736	0.8
