# Supplementary material for: Identification of drug candidates targeting monocyte reprogramming in people living with HIV
Source: Front Immunol. 2023 Nov 20;14:1275136. doi: 10.3389/fimmu.2023.1275136 (PMC10703486; doi:10.3389/fimmu.2023.1275136)
Supplement: Supplementary Table 4 — Predicted drug clusters and signatures (related to Figure 4). [file Table_4.xlsx]

## Sheet: Overview
	Table S4 - Drug repurposing pipeline [related to Figure 4]
	Overview
	sheet	related to	description
	Sheet 1		overview
	Sheet 2	Figure 4A	predicted drugs (CLUE, iLINCS)
	Sheet 3	Figure 4B	Drug signatures and clusters

## Sheet: List of predicted drugs
Predicted drugs using the databases CLUE and iLINCS (Figure 4A)
drugs as input
1,4-diamino-2,3-dicyano-1,4-bis(methylthio)butadiene
1268524-70-4
13-hydroxy-8,14,19-trimethoxy-4,10,12,16-tetramethyl-3,20,22-trioxo-2-azabicyclo[16.3.1]docosa-1(21),4,6,10,18-pentaen-9-yl carbamate
13-methyl-7-[9-(4,4,5,5,5-pentafluoropentylsulfinyl)nonyl]-6,7,8,9,11,12,14,15,16,17-decahydrocyclopenta[a]phenanthrene-3,17-diol
15-delta-prostaglandin-j2
179324-69-7
17-beta-estradiol
3-chloro-l-alanine
3-methyl-gaba
4-(2-amino-ethyl)-benzenesulfonamide
4,11-diethyl-4,9-dihydroxy-1h-pyrano[3',4':6,7]indolizino[1,2-b]quinoline-3,14(4h,12h)-dione
4-hydroxy-2-nonenal
4-hydroxy-retinoic acid
5-{[(3-fluorophenyl)amino]methyl}quinolin-8-ol
5-nonyloxytryptamine
5-phenethylquinoline-8-ol
a-443654
abt-737
abt-751
ac1o9x68
ac1o9zp5
ac1oav9h
ac-55649
acebutolol
actarit
ag-14361
aica-ribonucleotide
albendazole
alclometasone
alisertib
alosetron
alpha-linolenic-acid
altrenogest
alvocidib
am-281
ambelline
amisulpride
amonafide
ampicillin
amsacrine
amylocaine
androstanol
androstenol
angiogenesis-inhibitor
ar-c133057xx
arc-239
arctigenin
arecaidine
artesunate
arvanil
ascorbyl-palmitate
at-9283
atovaquone
auraptene
austricine
azd-1775
azd-2014
azd4547
azd-5438
azd-8055
azithromycin
baeomycesic-acid
balsalazide
bas-09104376
batimastat
bay 87-2243
bay-k8644
bd-1063
benproperine
betamethasone
bezafibrate
bibx-1382
bifonazole
biib 021
birinapant
bis-tyrphostin
bms-536924
bmy45778
bmy-45778
boldine
brazilin
brd-a24396574-001-01-5
brd-a28746609
brd-a35769934
brd-a41986761
brd-a80383043
brd-k03679890
brd-k04856990
brd-k06817181
brd-k15224350
brd-k18170480
brd-k27855499
brd-k38187891
brd-k39685946
brd-k39887954
brd-k41143549
brd-k52831896
brd-k53528245
brd-k88742110
brd-k95985487-001-01-3
brefeldin a
brefeldin-a
brl-50481
butein
butoconazole
bx-795
cabazitaxel
cay-10415
cay-10618
cdk1-5-inhibitor
cefatrizine
cerulenin
cgp 60474
cgp-37157
cgp-52432
chelidonine
chembl1271011
chembl1367741
chembl1394624
chembl1436973
chembl1456638
chembl1551506
chembl179288
chembl2057941
chembl2130568
chembl2139663
chembl2141722
chembl2142321
chembl2142877
chembl2355554
chembl416418
chemdiv1_016684
chlorpromazine
cholic-acid
ci-966
cid 6167421
cid 75060944
cinalukast
cladribine
clioquinol
clofarabine
clofazimine
clofibrate
cmpd-1
cnqx
colchicine
cortisone-acetate
cromoglicic-acid
cucurbitacin i
cx-5461
cycloheximide
d-64131
dactolisib
danoprevir
daunorubicin
deferiprone
depomedrol
desoxycortone
devazepide
diazepam
dictamnine
dihydroergocristine
dinoprostone
diperodon
docetaxel
docosatrienoic-acid
dolastatin 10
dopamine
doxercalciferol
doxycycline
dppe
droxinostat
dy-131
dydrogesterone
ecopipam
eicosatetraynoic-acid
emf-bca1-57
emtricitabine
enalaprilat
endecaphyllin x
enzastaurin
epirubicin hcl
epothilone b (epo906, patupilone)
equol
erbstatin-analog
esomeprazole
estriol
etamivan
etifenin
evoxine
f1396-0210
farnesol
farnesylthioacetic-acid
febuxostat
fedratinib
fenbendazole
fenobam
fenoterol
fenretinide
fg-7142
floxuridine
flubendazole
fluocinonide
fluoropyruvate
flupirtine
forskolin
fostamatinib
fraxidin
fulvestrant
gamma-homolinolenic-acid
ganetespib (sta-9090)
gdc-0941
gedunin
geldanamycin
gemcitabine
gf-109203
gossypol
gr-127935
gr-79236
griseofulvin
gsk 525762a
gsk-3 inhibitor ix
gsk-3-inhibitor-ix
gsk-461364
gsk-923295
guggulsterone
gw-3965
gw-441756
gw-5074
gw620972x
gw843682x
gw-9662
h-7
h-9
ha-14-1
harpagoside
helveticoside
hexamethyleneamiloride
hg-5-88-01
hg-6-64-01
hinokitiol
hli-373
hmn-214
huperzine-a
hypericin
i-bet151
idebenone
ikk-16
ikk-2-inhibitor
immethridine
indirubin
indolophenanthridine
indoprofen
iox2
ipsapirone
irl-2500
isocycloheximide
isoliquiritigenin
isorotenone
isoxicam
ispinesib
itopride
iwr-1-endo
ixabepilone
jnj-26854165
jte-907
kenpaullone
ketoconazole
kin001-220
kinetin-riboside
ku0060648
kx2-391
l-152804
l-689560
l-701252
l-741742
lapatinib
latrepirdine
l-bso
lcl161
lenalidomide
lexibulin
lobeline
lofepramine
lopinavir
ly 2183240
ly2090314
mammea-a
masitinib
maz-51
mdl-11939
mebendazole
mecillinam
meclofenamic-acid
megxm0_000019
melperone
mepireserpate
mesna
metformin
metyrapone
mg-132
milciclib (pha-848125)
mirin
mitoxantrone
mk-1775
mk-212
ml228
mln-4924
mls000083181
mls000094939
mls000108814
mls002276469
mls002276542
mls002729057
mls003129922
mometasone
motesanib
mst-312
n-(4-fluorophenyl)-4-[hydroxy(diphenyl)methyl]piperidine-1-carbothioamide
n9-isopropylolomoucine
naltrexone
narciclasine
neca
nifedipine
nikkomycin
nimesulide
nimetazepam
nitrazepam
nitrendipine
nms-1286937
nnc-05-2090
nocodazole
nomilin
norepinephrine
norgestimate
npi-2358
ns-3694
nsc-94258
nsc95397
nvp-auy922
obatoclax
ofloxacin
olanzapine
olaparib
olmesartan
olomoucine
om-137
omacetaxine mepesuccinate
on-01910
orciprenaline
oxetane
oxybutynin
ozagrel
pac-1
palmitoyl dopamine
pantoprazole
pd-0325901
pd-158780
pd-198306
pentobarbital
perospirone
peucedanin
pevonedistat
pf-03758309
pf-04457845
pha-793887
phenethyl-isothiocyanate
phensuximide
phylloquinone
pi-103
picrotoxin
pinocembrin
pioglitazone
piperacillin
pitavastatin calcium
pkc beta inhibitor
pkcbeta-inhibitor
pnu-120596
pnu-22394
pnu-74654
podofilox
primaquine
probenecid
procaterol
progesterone
propantheline
propylthiouracil
prostaglandin
prostaglandin-a1
prostaglandin-e1
psoromic-acid
pt-630
pu-h71
px 12
quinacrine
qw-bi-011
radicicol
reichstein
rescinnamine
reserpic-acid
reserpine
retinol
rho-kinase-inhibitor-iii[rockout]
rifaximin
rigosertib
rilmenidine
rimcazole
rimexolone
rita
ritanserin
ritonavir
rivaroxaban
ro-16-6941
rs-102895
rucaparib
sa-1478088
sa-1919710
sa-63133
sa-792574
sa-792709
safinamide
sappanone-a
sb-203186
sb-203580
sb-206553
sb-216641
sb-216763
sb-218078
sb225002
sb-525334
sb743921
sc-560
schembl16226068
schembl16226502
schembl2231351
schembl3954849
scopolamine
scoulerine
securinine
sertaconazole
sitagliptin
sj-172550
skf-96365
smr000030495
solanine
spb02303
spectinomycin
src-kinase-inhibitor-ii
st057710
sto-609
su-4312
sulfacetamide
sunitinib
tae-684
tas-103 (dihydrochloride)
tcpobop
tegafur
temozolomide
tenofovir
terbutaline
tetrabenazine
tetrahydrocannabinol
tg-101348
thiazolopyrimidine
thioguanosine
tipifarnib
tivantinib
tocainide
tosyl-phenylalanyl-chloromethyl-ketone
tozasertib
tpca-1
trametinib
trazodone
treprostinil
tretinoin
triacsin-c
trichostatin a, streptomyces sp.
triclosan
trioxsalen
tul_xx087
tw 37
tws-119
tyrphostin-ag-556
u-0124
u-18666a
u-46619
uk 356618
uk-356618
ve-821
vinorelbine
vinpocetine
volasertib (bi 6727)
vorinostat
vu-0365114-2
vu-0400071-3
vu0418934-2
vu0418939-2
vu0418947-2
way-170523
way-629
wh-4-025
withaferin a
wt-171
wy-090217
wz-3146
xav-939
xl888
xmd-1150
xmd-885
xmd-892
y-134
y-27632
ym-298198
zd-7288
zinc01181459
zk-164015
z-prolyl-prolinal
zstk 474
zuclopenthixol

## Sheet: Drug signatures and cluster
Drug signatures and clusters (Figure 4B)
drug_sig	cluster	NES (CD14)	NES (PBMC)	signatureid	tissue	compound	concentration	libraryid	lincspertid	integratedMoas	time	perturbagenID
1268524_70_4_LINCSCP_117311	1	-2.21662	2.36143	LINCSCP_117311	large intestine	1268524-70-4	10uM	LIB_5	LSM-6332		24h	BRD-K54606188
1268524_70_4_LINCSCP_133710	1	-2.29263	2.40584	LINCSCP_133710	breast	1268524-70-4	3.33uM	LIB_5	LSM-6332		24h	BRD-K54606188
1268524_70_4_LINCSCP_151914	1	-2.23131	2.4087	LINCSCP_151914	prostate	1268524-70-4	0.37uM	LIB_5	LSM-6332		24h	BRD-K54606188
1268524_70_4_LINCSCP_165701	1	-2.27168	2.42686	LINCSCP_165701	skeletal muscle	1268524-70-4	3.33uM	LIB_5	LSM-6332		24h	BRD-K54606188
13_methyl_7_[9_(4,4,5,5,5_pentafluoropentylsulfinyl)nonyl]_6,7,8,9,11,12,14,15,16,17_decahydrocyclopenta[a]phenanthrene_3,17_diol_LINCSCP_200872	1	-2.20568	2.46245	LINCSCP_200872	lung	13-Methyl-7-[9-(4,4,5,5,5-pentafluoropentylsulfinyl)nonyl]-6,7,8,9,11,12,14,15,16,17-decahydrocyclopenta[a]phenanthrene-3,17-diol	10uM	LIB_5	LSM-1895	Estrogen receptor antagonist	24h	BRD-A90490067
13_methyl_7_[9_(4,4,5,5,5_pentafluoropentylsulfinyl)nonyl]_6,7,8,9,11,12,14,15,16,17_decahydrocyclopenta[a]phenanthrene_3,17_diol_LINCSCP_279388	1	-2.32855	2.38572	LINCSCP_279388	prostate	13-Methyl-7-[9-(4,4,5,5,5-pentafluoropentylsulfinyl)nonyl]-6,7,8,9,11,12,14,15,16,17-decahydrocyclopenta[a]phenanthrene-3,17-diol	0.5uM	LIB_5	LSM-1895	Estrogen receptor antagonist	6h	BRD-A90490067
13_methyl_7_[9_(4,4,5,5,5_pentafluoropentylsulfinyl)nonyl]_6,7,8,9,11,12,14,15,16,17_decahydrocyclopenta[a]phenanthrene_3,17_diol_LINCSCP_30114	1	-2.34408	2.51059	LINCSCP_30114	breast	13-Methyl-7-[9-(4,4,5,5,5-pentafluoropentylsulfinyl)nonyl]-6,7,8,9,11,12,14,15,16,17-decahydrocyclopenta[a]phenanthrene-3,17-diol	0.5uM	LIB_5	LSM-1895	Estrogen receptor antagonist	24h	BRD-A90490067
13_methyl_7_[9_(4,4,5,5,5_pentafluoropentylsulfinyl)nonyl]_6,7,8,9,11,12,14,15,16,17_decahydrocyclopenta[a]phenanthrene_3,17_diol_LINCSCP_66467	1	-2.27803	2.35221	LINCSCP_66467	skin	13-Methyl-7-[9-(4,4,5,5,5-pentafluoropentylsulfinyl)nonyl]-6,7,8,9,11,12,14,15,16,17-decahydrocyclopenta[a]phenanthrene-3,17-diol	10uM	LIB_5	LSM-1895	Estrogen receptor antagonist	24h	BRD-A90490067
4,11_diethyl_4,9_dihydroxy_1h_pyrano[3',4':6,7]indolizino[1,2_b]quinoline_3,14(4h,12h)_dione_LINCSCP_39904	1	-2.19875	2.49058	LINCSCP_39904	lung	4,11-Diethyl-4,9-dihydroxy-1H-pyrano[3',4':6,7]indolizino[1,2-b]quinoline-3,14(4H,12H)-dione	0.5uM	LIB_5	LSM-6189	Topoisomerase inhibitor	6h	BRD-A36630025
4,11_diethyl_4,9_dihydroxy_1h_pyrano[3',4':6,7]indolizino[1,2_b]quinoline_3,14(4h,12h)_dione_LINCSCP_4437	1	-2.22224	2.38902	LINCSCP_4437	lung	4,11-Diethyl-4,9-dihydroxy-1H-pyrano[3',4':6,7]indolizino[1,2-b]quinoline-3,14(4H,12H)-dione	0.5uM	LIB_5	LSM-6189	Topoisomerase inhibitor	24h	BRD-A36630025
5_nonyloxytryptamine_LINCSCP_26195	1	-2.24441	2.30142	LINCSCP_26195	large intestine	5-Nonyloxytryptamine	10uM	LIB_5	LSM-20005	Serotonin receptor agonist	6h	BRD-K08219523
a_443654_LINCSCP_11689	1	-2.21422	2.45053	LINCSCP_11689	breast	A-443654	0.1uM	LIB_5	LSM-1045	AKT inhibitor	24h	BRD-K38615104
a_443654_LINCSCP_131680	1	-2.17763	2.47295	LINCSCP_131680	breast epithelial	A-443654	0.12uM	LIB_5	LSM-1045		3h	BRD-K88573743
a_443654_LINCSCP_163673	1	-2.20902	2.43702	LINCSCP_163673	breast	A-443654	1.11uM	LIB_5	LSM-1045		24h	BRD-K88573743
a_443654_LINCSCP_163674	1	-2.36185	2.48186	LINCSCP_163674	breast	A-443654	0.37uM	LIB_5	LSM-1045		24h	BRD-K88573743
a_443654_LINCSCP_164025	1	-2.13037	2.41795	LINCSCP_164025	breast	A-443654	3.33uM	LIB_5	LSM-1045		3h	BRD-K88573743
a_443654_LINCSCP_164028	1	-2.2069	2.49879	LINCSCP_164028	breast	A-443654	0.12uM	LIB_5	LSM-1045		3h	BRD-K88573743
a_443654_LINCSCP_51607	1	-2.21538	2.42973	LINCSCP_51607	breast	A-443654	1uM	LIB_5	LSM-1045	AKT inhibitor	6h	BRD-K38615104
ac1o9x68_LINCSCP_47005	1	-2.21644	2.32507	LINCSCP_47005	prostate	AC1O9X68	10uM	LIB_5	LSM-6647		6h	BRD-K70161581
albendazole_LINCSCP_126887	1	-2.16094	2.50365	LINCSCP_126887	large intestine	Albendazole	3.33uM	LIB_5	LSM-3782	Tubulin inhibitor	24h	BRD-K79131256
albendazole_LINCSCP_126890	1	-2.19694	2.5405	LINCSCP_126890	large intestine	Albendazole	0.12uM	LIB_5	LSM-3782	Tubulin inhibitor	24h	BRD-K79131256
albendazole_LINCSCP_161673	1	-2.22573	2.33417	LINCSCP_161673	prostate	Albendazole	3.33uM	LIB_5	LSM-3782	Tubulin inhibitor	24h	BRD-K79131256
albendazole_LINCSCP_37947	1	-2.21422	2.33947	LINCSCP_37947	breast	Albendazole	1uM	LIB_5	LSM-3782	Tubulin inhibitor	24h	BRD-K79131256
albendazole_LINCSCP_44655	1	-2.16359	2.47463	LINCSCP_44655	prostate	Albendazole	10uM	LIB_5	LSM-3782	Tubulin inhibitor	6h	BRD-K79131256
albendazole_LINCSCP_47562	1	-2.27441	2.45346	LINCSCP_47562	prostate	Albendazole	10uM	LIB_5	LSM-3782	Tubulin inhibitor	24h	BRD-K79131256
albendazole_LINCSCP_98253	1	-2.13915	2.422	LINCSCP_98253	kidney epithelial	Albendazole	3.33uM	LIB_5	LSM-3782	Tubulin inhibitor	24h	BRD-K79131256
alisertib_LINCSCP_142898	1	-2.34864	2.40606	LINCSCP_142898	breast	Alisertib	0.37uM	LIB_5	LSM-37184	Aurora kinase inhibitor	24h	BRD-K75295174
alisertib_LINCSCP_38743	1	-2.22436	2.42033	LINCSCP_38743	breast	Alisertib	0.12uM	LIB_5	LSM-37184	Aurora kinase inhibitor	24h	BRD-K75295174
alosetron_LINCSCP_238928	1	-2.2752	2.49718	LINCSCP_238928	breast	Alosetron	10uM	LIB_5	LSM-5576	Serotonin receptor antagonist	24h	BRD-K46742498
altrenogest_LINCSCP_106478	1	-2.22815	2.30316	LINCSCP_106478	large intestine	altrenogest	10uM	LIB_5	LSM-45498		24h	BRD-K61195623
altrenogest_LINCSCP_139856	1	-2.14529	2.4349	LINCSCP_139856	breast	altrenogest	1.11uM	LIB_5	LSM-45498		24h	BRD-K61195623
altrenogest_LINCSCP_139857	1	-2.32794	2.47909	LINCSCP_139857	breast	altrenogest	0.37uM	LIB_5	LSM-45498		24h	BRD-K61195623
alvocidib_LINCSCP_163486	1	-2.23259	2.38318	LINCSCP_163486	breast	Alvocidib	10uM	LIB_5	LSM-1011	CDK inhibitor	24h	BRD-K87909389
alvocidib_LINCSCP_163489	1	-2.34615	2.45719	LINCSCP_163489	breast	Alvocidib	0.37uM	LIB_5	LSM-1011	CDK inhibitor	24h	BRD-K87909389
alvocidib_LINCSCP_163490	1	-2.22372	2.52891	LINCSCP_163490	breast	Alvocidib	0.12uM	LIB_5	LSM-1011	CDK inhibitor	24h	BRD-K87909389
alvocidib_LINCSCP_36723	1	-2.16327	2.34896	LINCSCP_36723	breast	Alvocidib	0.1uM	LIB_5	LSM-1011	CDK inhibitor	6h	BRD-K87909389
alvocidib_LINCSCP_49897	1	-2.32763	2.47847	LINCSCP_49897		Alvocidib	10uM	LIB_5	LSM-1011	CDK inhibitor	24h	BRD-K87909389
artesunate_LINCSCP_135134	1	-2.15222	2.47217	LINCSCP_135134	breast	ARTESUNATE	10uM	LIB_5	LSM-45731		24h	BRD-K17944737
artesunate_LINCSCP_166940	1	-2.31801	2.52454	LINCSCP_166940	pancreas	ARTESUNATE	10uM	LIB_5	LSM-45731		24h	BRD-K17944737
arvanil_LINCSCP_42884	1	-2.20534	2.33479	LINCSCP_42884	neural progenitor cells	Arvanil	10uM	LIB_5	LSM-42941	TRPV agonist	24h	BRD-K34092021
azd_1775_LINCSCP_112269	1	-2.18152	2.47517	LINCSCP_112269	liver	AZD-1775	1.11uM	LIB_5	LSM-1153	WEE1 kinase inhibitor	24h	BRD-K54256913
azd_1775_LINCSCP_140090	1	-2.30904	2.35813	LINCSCP_140090	breast	AZD-1775	0.37uM	LIB_5	LSM-1153	WEE1 kinase inhibitor	24h	BRD-K54256913
azd_1775_LINCSCP_146699	1	-2.18322	2.35114	LINCSCP_146699		AZD-1775	10uM	LIB_5	LSM-1153	WEE1 kinase inhibitor	24h	BRD-K54256913
azd_1775_LINCSCP_165618	1	-2.16839	2.49505	LINCSCP_165618	skeletal muscle	AZD-1775	0.37uM	LIB_5	LSM-1153	WEE1 kinase inhibitor	24h	BRD-K54256913
azd_1775_LINCSCP_76549	1	-2.33277	2.43854	LINCSCP_76549	skin	AZD-1775	0.37uM	LIB_5	LSM-1153	WEE1 kinase inhibitor	24h	BRD-K54256913
azd_1775_LINCSCP_82090	1	-2.23235	2.4774	LINCSCP_82090	lung	AZD-1775	1.11uM	LIB_5	LSM-1153	WEE1 kinase inhibitor	24h	BRD-K54256913
azd_2014_LINCSCP_126703	1	-2.19336	2.46068	LINCSCP_126703	large intestine	AZD2014	0.37uM	LIB_5	LSM-45472	mTOR inhibitor	24h	BRD-K99113996
azd_2014_LINCSCP_98069	1	-2.21383	2.5135	LINCSCP_98069	kidney epithelial	AZD2014	1.11uM	LIB_5	LSM-45472	mTOR inhibitor	24h	BRD-K99113996
azd_5438_LINCSCP_129919	1	-2.31411	2.34502	LINCSCP_129919	prostate	AZD-5438	3.33uM	LIB_5	LSM-1159	CDK inhibitor	24h	BRD-K72414522
azd_5438_LINCSCP_151298	1	-2.1541	2.43004	LINCSCP_151298	prostate	AZD-5438	3.33uM	LIB_5	LSM-1159	CDK inhibitor	24h	BRD-K72414522
azd_5438_LINCSCP_30072	1	-2.28408	2.526	LINCSCP_30072	breast epithelial	AZD-5438	0.1uM	LIB_5	LSM-1159	CDK inhibitor	6h	BRD-K72414522
azd_5438_LINCSCP_88109	1	-2.23459	2.31098	LINCSCP_88109	kidney epithelial	AZD-5438	0.04uM	LIB_5	LSM-1159	CDK inhibitor	24h	BRD-K72414522
azd_8055_LINCSCP_10413	1	-2.18079	2.49657	LINCSCP_10413	bone	AZD-8055	10uM	LIB_5	LSM-1007	MTOR inhibitor	6h	BRD-K69932463
azd_8055_LINCSCP_12560	1	-2.30459	2.36106	LINCSCP_12560	large intestine	AZD-8055	10uM	LIB_5	LSM-1007	MTOR inhibitor	6h	BRD-K69932463
azd_8055_LINCSCP_132550	1	-2.35116	2.46097	LINCSCP_132550	breast	AZD-8055	0.04uM	LIB_5	LSM-1007	MTOR inhibitor	24h	BRD-K69932463
azd_8055_LINCSCP_15395	1	-2.16038	2.46321	LINCSCP_15395	kidney epithelial	AZD-8055	10uM	LIB_5	LSM-1007	MTOR inhibitor	24h	BRD-K69932463
azd_8055_LINCSCP_36536	1	-2.27647	2.43794	LINCSCP_36536	breast	AZD-8055	10uM	LIB_5	LSM-1007	MTOR inhibitor	24h	BRD-K69932463
azd_8055_LINCSCP_43788	1	-2.23258	2.43562	LINCSCP_43788	ovary	AZD-8055	10uM	LIB_5	LSM-1007	MTOR inhibitor	6h	BRD-K69932463
azd_8055_LINCSCP_51699	1	-2.25651	2.3353	LINCSCP_51699	breast	AZD-8055	0.5uM	LIB_5	LSM-1007	MTOR inhibitor	6h	BRD-K69932463
azd_8055_LINCSCP_85802	1	-2.24109	2.42401	LINCSCP_85802	breast	AZD-8055	1.11uM	LIB_5	LSM-1007	MTOR inhibitor	24h	BRD-K69932463
azd4547_LINCSCP_147490	1	-2.24716	2.51293	LINCSCP_147490		AZD4547	3.33uM	LIB_5	LSM-6308		24h	BRD-K28392481
azd4547_LINCSCP_147492	1	-2.23111	2.4884	LINCSCP_147492		AZD4547	0.37uM	LIB_5	LSM-6308		24h	BRD-K28392481
azd4547_LINCSCP_148524	1	-2.20401	2.35449	LINCSCP_148524	neural progenitor cells	AZD4547	0.37uM	LIB_5	LSM-6308		24h	BRD-K28392481
azd4547_LINCSCP_84143	1	-2.21921	2.46175	LINCSCP_84143	adipose	AZD4547	3.33uM	LIB_5	LSM-6308		24h	BRD-K28392481
batimastat_LINCSCP_117933	1	-2.34647	2.38065	LINCSCP_117933	large intestine	Batimastat	10uM	LIB_5	LSM-6276		24h	BRD-K25361343
batimastat_LINCSCP_117934	1	-2.22428	2.4635	LINCSCP_117934	large intestine	Batimastat	3.33uM	LIB_5	LSM-6276		24h	BRD-K25361343
batimastat_LINCSCP_134512	1	-2.14938	2.37593	LINCSCP_134512	breast	Batimastat	10uM	LIB_5	LSM-6276		24h	BRD-K25361343
batimastat_LINCSCP_134514	1	-2.33041	2.47549	LINCSCP_134514	breast	Batimastat	1.11uM	LIB_5	LSM-6276		24h	BRD-K25361343
bifonazole_LINCSCP_143965	1	-2.25625	2.33507	LINCSCP_143965	breast	Bifonazole	1.11uM	LIB_5	LSM-5184	Sterol demethylase inhibitor	24h	BRD-A94543220
bms_536924_LINCSCP_19331	1	-2.15626	2.48258	LINCSCP_19331	lung	BMS-536924	10uM	LIB_5	LSM-1210	IGF-1 inhibitor	24h	BRD-K34581968
bms_536924_LINCSCP_36143	1	-2.21951	2.48577	LINCSCP_36143	breast	BMS-536924	0.5uM	LIB_5	LSM-1210	IGF-1 inhibitor	6h	BRD-K34581968
bms_536924_LINCSCP_36144	1	-2.20993	2.36667	LINCSCP_36144	breast	BMS-536924	10uM	LIB_5	LSM-1210	IGF-1 inhibitor	6h	BRD-K34581968
bms_536924_LINCSCP_36146	1	-2.13809	2.44385	LINCSCP_36146	breast	BMS-536924	3uM	LIB_5	LSM-1210	IGF-1 inhibitor	6h	BRD-K34581968
bms_536924_LINCSCP_40075	1	-2.24313	2.40504	LINCSCP_40075	lung	BMS-536924	10uM	LIB_5	LSM-1210	IGF-1 inhibitor	6h	BRD-K34581968
bms_536924_LINCSCP_9475	1	-2.1929	2.3883	LINCSCP_9475	lung	BMS-536924	1uM	LIB_5	LSM-1210	IGF-1 inhibitor	24h	BRD-K34581968
boldine_LINCSCP_290024	1	-2.22444	2.31262	LINCSCP_290024	prostate	Boldine	10uM	LIB_5	LSM-2047	Acetylcholine receptor antagonist|Dopamine receptor antagonist	24h	BRD-K03440695
brazilin_LINCSCP_2572	1	-2.17885	2.48751	LINCSCP_2572	skin	Brazilin	10uM	LIB_5	LSM-1844	Nitric oxide production inhibitor	6h	BRD-A83326220
brazilin_LINCSCP_86	1	-2.31833	2.49272	LINCSCP_86	skin	Brazilin	10uM	LIB_5	LSM-1844	Nitric oxide production inhibitor	6h	BRD-A83326220
brd_a24396574_001_01_5_LINCSCP_113095	1	-2.33921	2.44138	LINCSCP_113095	breast	BRD-A24396574-001-01-5	0.37uM	LIB_5	LSM-5006	Anti-inflammatory agent|Antioxidant|HSP inhibitor|NFkB pathway inhibitor|Topoisomerase inhibitor	24h	BRD-A24396574
brd_a24396574_001_01_5_LINCSCP_131268	1	-2.22314	2.31066	LINCSCP_131268	breast epithelial	BRD-A24396574-001-01-5	1.11uM	LIB_5	LSM-5006	Anti-inflammatory agent|Antioxidant|HSP inhibitor|NFkB pathway inhibitor|Topoisomerase inhibitor	24h	BRD-A24396574
brd_a24396574_001_01_5_LINCSCP_131616	1	-2.34034	2.36027	LINCSCP_131616	breast epithelial	BRD-A24396574-001-01-5	10uM	LIB_5	LSM-5006	Anti-inflammatory agent|Antioxidant|HSP inhibitor|NFkB pathway inhibitor|Topoisomerase inhibitor	3h	BRD-A24396574
brd_a24396574_001_01_5_LINCSCP_132678	1	-2.33162	2.44621	LINCSCP_132678	breast	BRD-A24396574-001-01-5	3.33uM	LIB_5	LSM-5006	Anti-inflammatory agent|Antioxidant|HSP inhibitor|NFkB pathway inhibitor|Topoisomerase inhibitor	24h	BRD-A24396574
brd_a24396574_001_01_5_LINCSCP_163612	1	-2.26663	2.43206	LINCSCP_163612	breast	BRD-A24396574-001-01-5	10uM	LIB_5	LSM-5006	Anti-inflammatory agent|Antioxidant|HSP inhibitor|NFkB pathway inhibitor|Topoisomerase inhibitor	24h	BRD-A24396574
brd_a24396574_001_01_5_LINCSCP_24653	1	-2.3504	2.38125	LINCSCP_24653	breast	BRD-A24396574-001-01-5	1uM	LIB_5	LSM-5006	Anti-inflammatory agent|Antioxidant|HSP inhibitor|NFkB pathway inhibitor|Topoisomerase inhibitor	24h	BRD-A24396574
brd_a24396574_001_01_5_LINCSCP_29927	1	-2.19596	2.38486	LINCSCP_29927	breast epithelial	BRD-A24396574-001-01-5	0.1uM	LIB_5	LSM-5006	Anti-inflammatory agent|Antioxidant|HSP inhibitor|NFkB pathway inhibitor|Topoisomerase inhibitor	6h	BRD-A24396574
brd_a28746609_LINCSCP_155754	1	-2.20274	2.33384	LINCSCP_155754	prostate	BRD-A28746609	0.12uM	LIB_5	LSM-1102	Tubulin inhibitor	24h	BRD-A28746609
brd_a28746609_LINCSCP_92363	1	-2.33996	2.38903	LINCSCP_92363	kidney epithelial	BRD-A28746609	1.11uM	LIB_5	LSM-1102	Tubulin inhibitor	24h	BRD-A28746609
brd_a41986761_LINCSCP_101827	1	-2.15979	2.45952	LINCSCP_101827	large intestine	BRD-A41986761	0.37uM	LIB_5	LSM-45957		24h	BRD-K18157228
brd_a41986761_LINCSCP_167001	1	-2.30272	2.46761	LINCSCP_167001	pancreas	BRD-A41986761	3.33uM	LIB_5	LSM-45957		24h	BRD-K18157228
brd_a41986761_LINCSCP_167003	1	-2.23867	2.42756	LINCSCP_167003	pancreas	BRD-A41986761	0.37uM	LIB_5	LSM-45957		24h	BRD-K18157228
brd_a41986761_LINCSCP_167004	1	-2.24453	2.51031	LINCSCP_167004	pancreas	BRD-A41986761	0.12uM	LIB_5	LSM-45957		24h	BRD-K18157228
brd_a41986761_LINCSCP_167005	1	-2.2588	2.41539	LINCSCP_167005	pancreas	BRD-A41986761	0.04uM	LIB_5	LSM-45957		24h	BRD-K18157228
brd_a41986761_LINCSCP_90017	1	-2.16622	2.40588	LINCSCP_90017	kidney epithelial	BRD-A41986761	1.11uM	LIB_5	LSM-45957		24h	BRD-K18157228
brd_k95985487_001_01_3_LINCSCP_42001	1	-2.2495	2.3583	LINCSCP_42001	haematopoietic and lymphoid tissue	BRD-K95985487-001-01-3	0.01uM	LIB_5	LSM-36800		24h	BRD-K95985487
bx_795_LINCSCP_152348	1	-2.1478	2.42323	LINCSCP_152348	prostate	BX-795	3.33uM	LIB_5	LSM-1189	IKK inhibitor	24h	BRD-K47983010
bx_795_LINCSCP_4767	1	-2.1576	2.47506	LINCSCP_4767	lung	BX-795	10uM	LIB_5	LSM-1189	IKK inhibitor	6h	BRD-K47983010
bx_795_LINCSCP_87385	1	-2.18517	2.47808	LINCSCP_87385	bone marrow	BX-795	1.11uM	LIB_5	LSM-1189	IKK inhibitor	24h	BRD-K47983010
cabazitaxel_LINCSCP_104934	1	-2.12138	2.4101	LINCSCP_104934	large intestine	Cabazitaxel	1.11uM	LIB_5	LSM-46002		24h	BRD-K06858286
cerulenin_LINCSCP_53339	1	-2.28676	2.4106	LINCSCP_53339	skin	Cerulenin	40uM	LIB_5	LSM-43210	Fatty acid synthase inhibitor	6h	BRD-K52075040
chembl1394624_LINCSCP_57344	1	-2.13236	2.41449	LINCSCP_57344	prostate	CHEMBL1394624	10uM	LIB_5	LSM-1401		6h	BRD-A24021119
chembl179288_LINCSCP_120353	1	-2.17675	2.35609	LINCSCP_120353	large intestine	CHEMBL179288	10uM	LIB_5	LSM-3648		24h	BRD-K73395020
chembl2130568_LINCSCP_10703	1	-2.23413	2.45443	LINCSCP_10703	adipose	CHEMBL2130568	10uM	LIB_5	LSM-29353		24h	BRD-K08307026
chembl2141722_LINCSCP_21915	1	-2.3151	2.41224	LINCSCP_21915	liver	CHEMBL2141722	10uM	LIB_5	LSM-3674		6h	BRD-K74710236
chembl2142321_LINCSCP_31844	1	-2.2403	2.4372	LINCSCP_31844	breast	CHEMBL2142321	10uM	LIB_5	LSM-4813		24h	BRD-A51777634
chembl416418_LINCSCP_12786	1	-2.17381	2.36966	LINCSCP_12786	lung	CHEMBL416418	60uM	LIB_5	LSM-6211	Glucosyltransferase inhibitor	6h	BRD-K05653692
chembl416418_LINCSCP_15533	1	-2.34309	2.37421	LINCSCP_15533	kidney epithelial	CHEMBL416418	60uM	LIB_5	LSM-6211	Glucosyltransferase inhibitor	6h	BRD-K05653692
cladribine_LINCSCP_194221	1	-2.15504	2.45624	LINCSCP_194221	lung	Cladribine	10uM	LIB_5	LSM-5976	Adenosine deaminase inhibitor|Ribonucleoside reductase inhibitor	6h	BRD-K93034159
cladribine_LINCSCP_20039	1	-2.2752	2.37754	LINCSCP_20039	lung	Cladribine	10uM	LIB_5	LSM-5976	Adenosine deaminase inhibitor|Ribonucleoside reductase inhibitor	6h	BRD-K93034159
cladribine_LINCSCP_272376	1	-2.31563	2.37018	LINCSCP_272376	prostate	Cladribine	10uM	LIB_5	LSM-5976	Adenosine deaminase inhibitor|Ribonucleoside reductase inhibitor	6h	BRD-K93034159
cortisone_acetate_LINCSCP_143281	1	-2.21309	2.45491	LINCSCP_143281	breast	cortisone-acetate	1.11uM	LIB_5	LSM-45387	Tubulin inhibitor	24h	BRD-K74057757
cx_5461_LINCSCP_147954	1	-2.35062	2.46032	LINCSCP_147954		CX-5461	3.33uM	LIB_5	LSM-6342		24h	BRD-K12787259
dactolisib_LINCSCP_10523	1	-2.20194	2.53645	LINCSCP_10523	stomach	Dactolisib	0.5uM	LIB_5	LSM-4255	MTOR inhibitor|PI3K inhibitor	6h	BRD-K12184916
dactolisib_LINCSCP_163050	1	-2.23269	2.51134	LINCSCP_163050	breast	Dactolisib	10uM	LIB_5	LSM-4255	MTOR inhibitor|PI3K inhibitor	24h	BRD-K12184916
dactolisib_LINCSCP_21175	1	-2.31104	2.51687	LINCSCP_21175	large intestine	Dactolisib	0.5uM	LIB_5	LSM-4255	MTOR inhibitor|PI3K inhibitor	6h	BRD-K12184916
dactolisib_LINCSCP_40051	1	-2.20643	2.33732	LINCSCP_40051	lung	Dactolisib	0.5uM	LIB_5	LSM-4255	MTOR inhibitor|PI3K inhibitor	6h	BRD-K12184916
dactolisib_LINCSCP_50757	1	-2.23448	2.45691	LINCSCP_50757	intestine	Dactolisib	0.5uM	LIB_5	LSM-4255	MTOR inhibitor|PI3K inhibitor	6h	BRD-K12184916
dactolisib_LINCSCP_51099	1	-2.34705	2.37811	LINCSCP_51099	ovary	Dactolisib	0.5uM	LIB_5	LSM-4255	MTOR inhibitor|PI3K inhibitor	6h	BRD-K12184916
dactolisib_LINCSCP_85722	1	-2.26686	2.44448	LINCSCP_85722	breast	Dactolisib	10uM	LIB_5	LSM-4255	MTOR inhibitor|PI3K inhibitor	3h	BRD-K12184916
dactolisib_LINCSCP_90005	1	-2.35684	2.50591	LINCSCP_90005	kidney epithelial	Dactolisib	1.11uM	LIB_5	LSM-4255	MTOR inhibitor|PI3K inhibitor	24h	BRD-K12184916
dactolisib_LINCSCP_99633	1	-2.31634	2.34222	LINCSCP_99633	lung	Dactolisib	0.37uM	LIB_5	LSM-4255	MTOR inhibitor|PI3K inhibitor	24h	BRD-K12184916
deferiprone_LINCSCP_104938	1	-2.27871	2.36396	LINCSCP_104938	large intestine	Deferiprone	10uM	LIB_5	LSM-36972	Chelating agent	24h	BRD-K06878038
deferiprone_LINCSCP_121733	1	-2.28699	2.45778	LINCSCP_121733	large intestine	Deferiprone	10uM	LIB_5	LSM-36972	Chelating agent	24h	BRD-K06878038
deferiprone_LINCSCP_74784	1	-2.23396	2.37412	LINCSCP_74784	skin	Deferiprone	1.11uM	LIB_5	LSM-36972	Chelating agent	24h	BRD-K06878038
devazepide_LINCSCP_18568	1	-2.17509	2.38472	LINCSCP_18568	lung	Devazepide	10uM	LIB_5	LSM-2674	CCK receptor antagonist	24h	BRD-K31238592
diazepam_LINCSCP_134957	1	-2.30149	2.32207	LINCSCP_134957	breast	Diazepam	1.11uM	LIB_5	LSM-2359	Benzodiazepine receptor agonist	24h	BRD-K16508793
dinoprostone_LINCSCP_262611	1	-2.3166	2.51569	LINCSCP_262611	neural progenitor cells	Dinoprostone	10uM	LIB_5	LSM-42919	Prostaglandin E2 receptor agonist	24h	BRD-K26521938
enzastaurin_LINCSCP_143113	1	-2.28217	2.52291	LINCSCP_143113	breast	Enzastaurin	1.11uM	LIB_5	LSM-1069	PKC inhibitor	24h	BRD-K79404599
enzastaurin_LINCSCP_20510	1	-2.14013	2.40294	LINCSCP_20510	lung	Enzastaurin	10uM	LIB_5	LSM-1069	PKC inhibitor	6h	BRD-K79404599
enzastaurin_LINCSCP_97896	1	-2.3028	2.39356	LINCSCP_97896	kidney epithelial	Enzastaurin	1.11uM	LIB_5	LSM-1069	PKC inhibitor	24h	BRD-K79404599
equol_LINCSCP_171936	1	-2.18126	2.48083	LINCSCP_171936	pancreas	Equol	10uM	LIB_5	LSM-45825	Estrogen receptor beta agonist	24h	BRD-K54847683
estriol_LINCSCP_37439	1	-2.23734	2.34695	LINCSCP_37439	breast	Estradiol	3uM	LIB_5	LSM-2421	Estrogen receptor alpha agonist	24h	BRD-K18910433
estriol_LINCSCP_49617	1	-2.2925	2.33874	LINCSCP_49617	prostate	Estriol	0.04uM	LIB_5	LSM-2368	Estrogen receptor agonist	24h	BRD-K17016787
estriol_LINCSCP_71582	1	-2.25173	2.44425	LINCSCP_71582	skin	estriol	10uM	LIB_5	LSM-2368	Estrogen receptor agonist	24h	BRD-K17500877
f1396_0210_LINCSCP_5513	1	-2.29732	2.43845	LINCSCP_5513	lung	F1396-0210	10uM	LIB_5	LSM-2879		6h	BRD-K39829853
fedratinib_LINCSCP_144814	1	-2.29755	2.41254	LINCSCP_144814		Fedratinib	3.33uM	LIB_5	LSM-1142	FLT3 inhibitor|JAK inhibitor	24h	BRD-K12502280
fedratinib_LINCSCP_24703	1	-2.21227	2.36866	LINCSCP_24703	breast	Fedratinib	10uM	LIB_5	LSM-1142	FLT3 inhibitor|JAK inhibitor	24h	BRD-K12502280
fedratinib_LINCSCP_254064	1	-2.24016	2.45016	LINCSCP_254064	breast	Fedratinib	0.5uM	LIB_5	LSM-1142	FLT3 inhibitor|JAK inhibitor	6h	BRD-K12502280
fenbendazole_LINCSCP_33772	1	-2.1719	2.51595	LINCSCP_33772	breast	Fenbendazole	10uM	LIB_5	LSM-3134	Tubulin inhibitor	6h	BRD-K51318897
fenbendazole_LINCSCP_38199	1	-2.18699	2.38799	LINCSCP_38199	breast	Fenbendazole	10uM	LIB_5	LSM-3134	Tubulin inhibitor	24h	BRD-K51318897
fenbendazole_LINCSCP_47531	1	-2.27967	2.46109	LINCSCP_47531	prostate	Fenbendazole	10uM	LIB_5	LSM-3134	Tubulin inhibitor	24h	BRD-K51318897
fenretinide_LINCSCP_11091	1	-2.1969	2.46048	LINCSCP_11091	adipose	Fenretinide	10uM	LIB_5	LSM-42925	Apoptosis stimulant|Retinoid receptor agonist	24h	BRD-K89085489
fenretinide_LINCSCP_42473	1	-2.13869	2.46549	LINCSCP_42473	neural progenitor cells	Fenretinide	10uM	LIB_5	LSM-42925	Apoptosis stimulant|Retinoid receptor agonist	24h	BRD-K89085489
floxuridine_LINCSCP_109379	1	-2.22226	2.37929	LINCSCP_109379	large intestine	Floxuridine	1.11uM	LIB_5	LSM-45624		24h	BRD-K73088654
floxuridine_LINCSCP_6175	1	-2.20834	2.33929	LINCSCP_6175	lung	Floxuridine	10uM	LIB_5	LSM-5588	DNA synthesis inhibitor	24h	BRD-K47832606
flubendazole_LINCSCP_5789	1	-2.16462	2.40533	LINCSCP_5789	lung	Flubendazole	10uM	LIB_5	LSM-5916	Tubulin inhibitor	24h	BRD-K86003836
gemcitabine_LINCSCP_257106	1	-2.33991	2.47123	LINCSCP_257106	lung	Gemcitabine	0.1uM	LIB_5	LSM-5333	Ribonucleotide reductase inhibitor	6h	BRD-K15108141
gemcitabine_LINCSCP_38850	1	-2.24571	2.37424	LINCSCP_38850	breast	Gemcitabine	10uM	LIB_5	LSM-5333	Ribonucleotide reductase inhibitor	6h	BRD-K15108141
gemcitabine_LINCSCP_9436	1	-2.16866	2.4051	LINCSCP_9436	lung	Gemcitabine	0.01uM	LIB_5	LSM-5333	Ribonucleotide reductase inhibitor	24h	BRD-K15108141
gf_109203_LINCSCP_137400	1	-2.24206	2.37307	LINCSCP_137400	breast	GF-109203	10uM	LIB_5	LSM-2677	CDK inhibitor|PKC inhibitor	24h	BRD-K31342827
gf_109203_LINCSCP_54213	1	-2.31991	2.48188	LINCSCP_54213	large intestine	GF-109203	10uM	LIB_5	LSM-2677	CDK inhibitor|PKC inhibitor	6h	BRD-K31342827
gossypol_LINCSCP_56846	1	-2.2535	2.4436	LINCSCP_56846	prostate	Gossypol	10uM	LIB_5	LSM-6229	BCL inhibitor|MCL1 inhibitor	24h	BRD-K19295594
gossypol_LINCSCP_57089	1	-2.33681	2.40532	LINCSCP_57089	prostate	Gossypol	10uM	LIB_5	LSM-6229	BCL inhibitor|MCL1 inhibitor	6h	BRD-K19295594
gr_127935_LINCSCP_22897	1	-2.31113	2.42937	LINCSCP_22897	liver	GR-127935	10uM	LIB_5	LSM-2243	Serotonin receptor antagonist	6h	BRD-K11911061
griseofulvin_LINCSCP_92590	1	-2.18533	2.51548	LINCSCP_92590	kidney epithelial	Griseofulvin	3.33uM	LIB_5	LSM-5259	Tubulin inhibitor	24h	BRD-K12423485
gsk_461364_LINCSCP_110845	1	-2.1313	2.41014	LINCSCP_110845	large intestine	GSK-461364	10uM	LIB_5	LSM-1013	PLK inhibitor	24h	BRD-K92428232
gsk_461364_LINCSCP_110850	1	-2.29777	2.32598	LINCSCP_110850	large intestine	GSK-461364	0.04uM	LIB_5	LSM-1013	PLK inhibitor	24h	BRD-K92428232
gsk_461364_LINCSCP_127649	1	-2.32304	2.36053	LINCSCP_127649	large intestine	GSK-461364	3.33uM	LIB_5	LSM-1013	PLK inhibitor	24h	BRD-K92428232
gsk_461364_LINCSCP_147740	1	-2.19612	2.43021	LINCSCP_147740		GSK-461364	1.11uM	LIB_5	LSM-1013	PLK inhibitor	24h	BRD-K92428232
gsk_461364_LINCSCP_147743	1	-2.17505	2.52547	LINCSCP_147743		GSK-461364	0.04uM	LIB_5	LSM-1013	PLK inhibitor	24h	BRD-K92428232
gsk_461364_LINCSCP_148771	1	-2.33861	2.47081	LINCSCP_148771	neural progenitor cells	GSK-461364	0.04uM	LIB_5	LSM-1013	PLK inhibitor	24h	BRD-K92428232
gsk_461364_LINCSCP_162435	1	-2.20185	2.29307	LINCSCP_162435	prostate	GSK-461364	3.33uM	LIB_5	LSM-1013	PLK inhibitor	24h	BRD-K92428232
gsk_461364_LINCSCP_222559	1	-2.21607	2.3704	LINCSCP_222559	breast	GSK-461364	0.5uM	LIB_5	LSM-1013	PLK inhibitor	6h	BRD-K92428232
gsk_461364_LINCSCP_29635	1	-2.26289	2.40894	LINCSCP_29635	breast epithelial	GSK-461364	10uM	LIB_5	LSM-1013	PLK inhibitor	24h	BRD-K92428232
gsk_461364_LINCSCP_86886	1	-2.20721	2.41271	LINCSCP_86886	bone marrow	GSK-461364	0.37uM	LIB_5	LSM-1013	PLK inhibitor	24h	BRD-K92428232
gw_5074_LINCSCP_114465	1	-2.18665	2.50009	LINCSCP_114465	breast	GW-5074	3.33uM	LIB_5	LSM-42779	Leucine rich repeat kinase inhibitor|RAF inhibitor	24h	BRD-K07859598
gw620972x_LINCSCP_152468	1	-2.22618	2.44427	LINCSCP_152468	prostate	GW620972X	3.33uM	LIB_5	LSM-1209		24h	BRD-K76401790
gw620972x_LINCSCP_70685	1	-2.22178	2.37635	LINCSCP_70685	skin	GW620972X	0.04uM	LIB_5	LSM-1209		24h	BRD-K76401790
gw620972x_LINCSCP_87503	1	-2.21481	2.52708	LINCSCP_87503	bone marrow	GW620972X	10uM	LIB_5	LSM-1209		24h	BRD-K76401790
gw620972x_LINCSCP_89271	1	-2.1301	2.4368	LINCSCP_89271	kidney epithelial	GW620972X	0.12uM	LIB_5	LSM-1209		24h	BRD-K76401790
gw843682x_LINCSCP_113337	1	-2.30096	2.33212	LINCSCP_113337	breast	GW843682X	10uM	LIB_5	LSM-1014	PLK inhibitor	3h	BRD-K90382497
gw843682x_LINCSCP_116524	1	-2.19856	2.53002	LINCSCP_116524	large intestine	GW843682X	3.33uM	LIB_5	LSM-1014	PLK inhibitor	24h	BRD-K90382497
gw843682x_LINCSCP_131161	1	-2.11976	2.43401	LINCSCP_131161	breast epithelial	GW843682X	0.37uM	LIB_5	LSM-1014	PLK inhibitor	24h	BRD-K90382497
gw843682x_LINCSCP_132924	1	-2.23748	2.33746	LINCSCP_132924	breast	GW843682X	3.33uM	LIB_5	LSM-1014	PLK inhibitor	3h	BRD-K90382497
gw843682x_LINCSCP_254365	1	-2.14613	2.38549	LINCSCP_254365	breast	GW843682X	1uM	LIB_5	LSM-1014	PLK inhibitor	24h	BRD-K90382497
gw843682x_LINCSCP_38250	1	-2.14972	2.41173	LINCSCP_38250	breast	GW843682X	0.5uM	LIB_5	LSM-1014	PLK inhibitor	24h	BRD-K90382497
hg_5_88_01_LINCSCP_112978	1	-2.25214	2.34055	LINCSCP_112978	breast	SCHEMBL3958507	0.12uM	LIB_5	LSM-5245	Protein kinase inhibitor	24h	BRD-K06569345
hg_5_88_01_LINCSCP_132911	1	-2.23079	2.35905	LINCSCP_132911	breast	SCHEMBL3958507	10uM	LIB_5	LSM-5245	Protein kinase inhibitor	3h	BRD-K06569345
hg_5_88_01_LINCSCP_86167	1	-2.26369	2.34415	LINCSCP_86167	breast	SCHEMBL3958507	3.33uM	LIB_5	LSM-5245	Protein kinase inhibitor	3h	BRD-K06569345
hinokitiol_LINCSCP_7043	1	-2.17099	2.44184	LINCSCP_7043	lung	Hinokitiol	10uM	LIB_5	LSM-2835	Tyrosinase inhibitor	24h	BRD-K37691127
hmn_214_LINCSCP_109217	1	-2.21417	2.39737	LINCSCP_109217	large intestine	HMN-214	1.11uM	LIB_5	LSM-42802	PLK inhibitor	24h	BRD-K70511574
hmn_214_LINCSCP_142601	1	-2.21335	2.39293	LINCSCP_142601	breast	HMN-214	10uM	LIB_5	LSM-42802	PLK inhibitor	24h	BRD-K70511574
i_bet151_LINCSCP_114245	1	-2.25646	2.33229	LINCSCP_114245	breast	I-BET151	10uM	LIB_5	LSM-6335		24h	BRD-K36363294
i_bet151_LINCSCP_114246	1	-2.25002	2.40353	LINCSCP_114246	breast	I-BET151	3.33uM	LIB_5	LSM-6335		24h	BRD-K36363294
i_bet151_LINCSCP_164761	1	-2.18256	2.52418	LINCSCP_164761		I-BET151	3.33uM	LIB_5	LSM-6335		24h	BRD-K36363294
idebenone_LINCSCP_91908	1	-2.27989	2.40998	LINCSCP_91908	kidney epithelial	Idebenone	1.11uM	LIB_5	LSM-5505	Calcium channel modulator	24h	BRD-K37516142
immethridine_LINCSCP_18925	1	-2.24031	2.44244	LINCSCP_18925	lung	Immethridine	10uM	LIB_5	LSM-3087	Histamine receptor agonist	24h	BRD-K49519092
indolophenanthridine_LINCSCP_7197	1	-2.14155	2.42222	LINCSCP_7197	lung	Indolophenanthridine	10uM	LIB_5	LSM-3788	CALY activator	6h	BRD-K79353516
ixabepilone_LINCSCP_156321	1	-2.32922	2.4807	LINCSCP_156321	prostate	Ixabepilone	0.37uM	LIB_5	LSM-43293	Tubulin inhibitor	24h	BRD-K03601870
ixabepilone_LINCSCP_169920	1	-2.31709	2.46027	LINCSCP_169920	pancreas	Ixabepilone	10uM	LIB_5	LSM-43293	Tubulin inhibitor	24h	BRD-K03601870
ixabepilone_LINCSCP_42313	1	-2.2912	2.43372	LINCSCP_42313	neural progenitor cells	Epothilone A	10uM	LIB_5	LSM-43229	Microtubule stabilizing agent	24h	BRD-K71823332
ixabepilone_LINCSCP_74590	1	-2.23038	2.31919	LINCSCP_74590	skin	Ixabepilone	0.12uM	LIB_5	LSM-43293	Tubulin inhibitor	24h	BRD-K03601870
ixabepilone_LINCSCP_92934	1	-2.32971	2.44101	LINCSCP_92934	kidney epithelial	Ixabepilone	0.12uM	LIB_5	LSM-43293	Tubulin inhibitor	24h	BRD-K03601870
kenpaullone_LINCSCP_43606	1	-2.14739	2.41596	LINCSCP_43606	neural progenitor cells	Kenpaullone	10uM	LIB_5	LSM-2824	CDK inhibitor|Glycogen synthase kinase inhibitor	6h	BRD-K37312348
ketoconazole_LINCSCP_139434	1	-2.26988	2.32457	LINCSCP_139434	breast	Ketoconazole	10uM	LIB_5	LSM-6434		24h	BRD-A38350138
ku0060648_LINCSCP_19289	1	-2.33934	2.48854	LINCSCP_19289	lung	KU0060648	10uM	LIB_5	LSM-4935	DNA dependent protein kinase inhibitor|PI3K inhibitor	24h	BRD-K09499853
ku0060648_LINCSCP_19497	1	-2.22017	2.30235	LINCSCP_19497	lung	KU0060648	10uM	LIB_5	LSM-4935	DNA dependent protein kinase inhibitor|PI3K inhibitor	6h	BRD-K09499853
ku0060648_LINCSCP_36248	1	-2.23218	2.35217	LINCSCP_36248	breast	KU0060648	0.5uM	LIB_5	LSM-4935	DNA dependent protein kinase inhibitor|PI3K inhibitor	24h	BRD-K09499853
ku0060648_LINCSCP_39727	1	-2.26188	2.42651	LINCSCP_39727	intestine	KU0060648	10uM	LIB_5	LSM-4935	DNA dependent protein kinase inhibitor|PI3K inhibitor	6h	BRD-K09499853
kx2_391_LINCSCP_137497	1	-2.18293	2.3903	LINCSCP_137497	breast	KX2-391	3.33uM	LIB_5	LSM-45890	Tyrosine-protein kinase SRC inhibitor	24h	BRD-K29968218
kx2_391_LINCSCP_137500	1	-2.29692	2.51451	LINCSCP_137500	breast	KX2-391	0.12uM	LIB_5	LSM-45890	Tyrosine-protein kinase SRC inhibitor	24h	BRD-K29968218
kx2_391_LINCSCP_155704	1	-2.24254	2.32752	LINCSCP_155704	prostate	KX2-391	1.11uM	LIB_5	LSM-45890	Tyrosine-protein kinase SRC inhibitor	24h	BRD-K29968218
lapatinib_LINCSCP_111824	1	-2.31638	2.4404	LINCSCP_111824	liver	Lapatinib	3.33uM	LIB_5	LSM-1051	EGFR inhibitor|ErbB2 inhibitor	24h	BRD-K19687926
lapatinib_LINCSCP_163766	1	-2.157	2.39271	LINCSCP_163766	breast	Lapatinib	0.04uM	LIB_5	LSM-1051	EGFR inhibitor|ErbB2 inhibitor	24h	BRD-K19687926
lapatinib_LINCSCP_81645	1	-2.23132	2.46282	LINCSCP_81645	lung	Lapatinib	10uM	LIB_5	LSM-1051	EGFR inhibitor|ErbB2 inhibitor	24h	BRD-K19687926
lexibulin_LINCSCP_10541	1	-2.28152	2.31253	LINCSCP_10541	stomach	Lexibulin	1uM	LIB_5	LSM-6232	Tubulin inhibitor	6h	BRD-K23363278
lexibulin_LINCSCP_135771	1	-2.30974	2.39194	LINCSCP_135771	breast	Lexibulin	3.33uM	LIB_5	LSM-6232	Tubulin inhibitor	24h	BRD-K23363278
lexibulin_LINCSCP_40325	1	-2.26543	2.45463	LINCSCP_40325	lung	Lexibulin	1uM	LIB_5	LSM-6232	Tubulin inhibitor	6h	BRD-K23363278
lexibulin_LINCSCP_45150	1	-2.19461	2.38008	LINCSCP_45150	prostate	Lexibulin	1uM	LIB_5	LSM-6232	Tubulin inhibitor	6h	BRD-K23363278
lexibulin_LINCSCP_50944	1	-2.20936	2.40727	LINCSCP_50944	ovary	Lexibulin	1uM	LIB_5	LSM-6232	Tubulin inhibitor	6h	BRD-K23363278
lofepramine_LINCSCP_5784	1	-2.24908	2.49124	LINCSCP_5784	lung	Lofepramine	10uM	LIB_5	LSM-5879	Norepinephrine reuptake inhibitor|Serotonin reuptake inhibitor	24h	BRD-K82147103
lofepramine_LINCSCP_58194	1	-2.26372	2.38108	LINCSCP_58194	prostate	Lofepramine	10uM	LIB_5	LSM-5879	Norepinephrine reuptake inhibitor|Serotonin reuptake inhibitor	24h	BRD-K82147103
masitinib_LINCSCP_108965	1	-2.23457	2.3978	LINCSCP_108965	large intestine	Masitinib	10uM	LIB_5	LSM-1130	KIT inhibitor|PDGFR tyrosine kinase receptor inhibitor|Src inhibitor	24h	BRD-K71035033
masitinib_LINCSCP_148591	1	-2.18791	2.42799	LINCSCP_148591	neural progenitor cells	Masitinib	10uM	LIB_5	LSM-1130	KIT inhibitor|PDGFR tyrosine kinase receptor inhibitor|Src inhibitor	24h	BRD-K71035033
masitinib_LINCSCP_149716	1	-2.29499	2.44712	LINCSCP_149716		Masitinib	10uM	LIB_5	LSM-1130	KIT inhibitor|PDGFR tyrosine kinase receptor inhibitor|Src inhibitor	24h	BRD-K71035033
masitinib_LINCSCP_22583	1	-2.25844	2.4833	LINCSCP_22583	liver	Masitinib	10uM	LIB_5	LSM-1130	KIT inhibitor|PDGFR tyrosine kinase receptor inhibitor|Src inhibitor	6h	BRD-K71035033
mebendazole_LINCSCP_123129	1	-2.24763	2.44029	LINCSCP_123129	large intestine	Mebendazole	10uM	LIB_5	LSM-3749	Tubulin inhibitor	24h	BRD-K77987382
mebendazole_LINCSCP_139711	1	-2.1735	2.34924	LINCSCP_139711	breast	Mebendazole	3.33uM	LIB_5	LSM-3749	Tubulin inhibitor	24h	BRD-K77987382
mebendazole_LINCSCP_17004	1	-2.2064	2.39222	LINCSCP_17004	kidney epithelial	Mebendazole	10uM	LIB_5	LSM-3749	Tubulin inhibitor	6h	BRD-K77987382
mebendazole_LINCSCP_260632	1	-2.18431	2.53333	LINCSCP_260632	kidney epithelial	Mebendazole	5uM	LIB_5	LSM-3749	Tubulin inhibitor	24h	BRD-K77987382
mebendazole_LINCSCP_5789	1	-2.16462	2.40533	LINCSCP_5789	lung	Flubendazole	10uM	LIB_5	LSM-5916	Tubulin inhibitor	24h	BRD-K86003836
mebendazole_LINCSCP_67634	1	-2.18302	2.48702	LINCSCP_67634	breast	Mebendazole	5uM	LIB_5	LSM-3749	Tubulin inhibitor	24h	BRD-K77987382
mebendazole_LINCSCP_67747	1	-2.35614	2.42128	LINCSCP_67747	kidney epithelial	Mebendazole	40uM	LIB_5	LSM-3749	Tubulin inhibitor	24h	BRD-K77987382
mepireserpate_LINCSCP_25333	1	-2.24157	2.49732	LINCSCP_25333	large intestine	Mepireserpate	10uM	LIB_5	LSM-1758	Catecholamine depleting sympatholytic	6h	BRD-A71765365
mepireserpate_LINCSCP_30344	1	-2.17889	2.46537	LINCSCP_30344	breast	Mepireserpate	10uM	LIB_5	LSM-1758	Catecholamine depleting sympatholytic	6h	BRD-A71765365
mitoxantrone_LINCSCP_103116	1	-2.23323	2.44853	LINCSCP_103116	large intestine	Mitoxantrone	0.04uM	LIB_5	LSM-2481	DNA topoisomerase II alpha inhibitor	24h	BRD-K21680192
mitoxantrone_LINCSCP_111242	1	-2.3173	2.48744	LINCSCP_111242	liver	Mitoxantrone	3.33uM	LIB_5	LSM-2481	DNA topoisomerase II alpha inhibitor	24h	BRD-K21680192
mitoxantrone_LINCSCP_129398	1	-2.18088	2.37978	LINCSCP_129398	haematopoietic and lymphoid tissue	Mitoxantrone	10uM	LIB_5	LSM-2481	DNA topoisomerase II alpha inhibitor	24h	BRD-K21680192
mitoxantrone_LINCSCP_129780	1	-2.27448	2.53081	LINCSCP_129780	prostate	Mitoxantrone	0.04uM	LIB_5	LSM-2481	DNA topoisomerase II alpha inhibitor	24h	BRD-K21680192
mitoxantrone_LINCSCP_162831	1	-2.19813	2.4212	LINCSCP_162831	breast	Mitoxantrone	3.33uM	LIB_5	LSM-2481	DNA topoisomerase II alpha inhibitor	24h	BRD-K21680192
mitoxantrone_LINCSCP_250779	1	-2.31393	2.46122	LINCSCP_250779	breast	Mitoxantrone	0.1uM	LIB_5	LSM-2481	DNA topoisomerase II alpha inhibitor	24h	BRD-K21680192
mitoxantrone_LINCSCP_81419	1	-2.19177	2.45903	LINCSCP_81419	lung	Mitoxantrone	3.33uM	LIB_5	LSM-2481	DNA topoisomerase II alpha inhibitor	24h	BRD-K21680192
mitoxantrone_LINCSCP_87613	1	-2.1413	2.42005	LINCSCP_87613	kidney epithelial	Mitoxantrone	1.11uM	LIB_5	LSM-2481	DNA topoisomerase II alpha inhibitor	24h	BRD-K21680192
mitoxantrone_LINCSCP_87614	1	-2.18122	2.44532	LINCSCP_87614	kidney epithelial	Mitoxantrone	0.37uM	LIB_5	LSM-2481	DNA topoisomerase II alpha inhibitor	24h	BRD-K21680192
mitoxantrone_LINCSCP_87616	1	-2.33269	2.33007	LINCSCP_87616	kidney epithelial	Mitoxantrone	0.04uM	LIB_5	LSM-2481	DNA topoisomerase II alpha inhibitor	24h	BRD-K21680192
mitoxantrone_LINCSCP_91306	1	-2.305	2.51779	LINCSCP_91306	kidney epithelial	Mitoxantrone	0.37uM	LIB_5	LSM-2481	DNA topoisomerase II alpha inhibitor	24h	BRD-K21680192
mk_212_LINCSCP_4345	1	-2.29627	2.51125	LINCSCP_4345	lung	MK-212	10uM	LIB_5	LSM-2443	Serotonin receptor agonist	6h	BRD-K19554809
ml228_LINCSCP_1401	1	-2.12026	2.42393	LINCSCP_1401	skin	ML228	10uM	LIB_5	LSM-2978	HIF modulator	24h	BRD-K44432556
mst_312_LINCSCP_19308	1	-2.2399	2.39464	LINCSCP_19308	lung	MST-312	10uM	LIB_5	LSM-6230	Telomerase inhibitor	24h	BRD-K19894101
narciclasine_LINCSCP_36362	1	-2.18586	2.3692	LINCSCP_36362	breast	Narciclasine	0.001uM	LIB_5	LSM-4934	Coflilin signaling pathway activator|LIM kinase activator|Rho associated kinase activator	6h	BRD-K06792661
narciclasine_LINCSCP_53988	1	-2.23035	2.41343	LINCSCP_53988	large intestine	Narciclasine	10uM	LIB_5	LSM-4934	Coflilin signaling pathway activator|LIM kinase activator|Rho associated kinase activator	6h	BRD-K06792661
nms_1286937_LINCSCP_125284	1	-2.26299	2.48488	LINCSCP_125284	large intestine	NMS-1286937	10uM	LIB_5	LSM-45818		24h	BRD-K83699324
nms_1286937_LINCSCP_141873	1	-2.3141	2.46997	LINCSCP_141873	breast	NMS-1286937	0.12uM	LIB_5	LSM-45818		24h	BRD-K83699324
nms_1286937_LINCSCP_78324	1	-2.23639	2.32351	LINCSCP_78324	skin	NMS-1286937	1.11uM	LIB_5	LSM-45818		24h	BRD-K83699324
nocodazole_LINCSCP_14875	1	-2.16787	2.43068	LINCSCP_14875	kidney epithelial	Nocodazole	10uM	LIB_5	LSM-2260	Tubulin inhibitor	6h	BRD-K12539581
nocodazole_LINCSCP_19067	1	-2.292	2.36469	LINCSCP_19067	lung	Nocodazole	10uM	LIB_5	LSM-2260	Tubulin inhibitor	6h	BRD-K12539581
nocodazole_LINCSCP_42543	1	-2.2785	2.34702	LINCSCP_42543	neural progenitor cells	Nocodazole	10uM	LIB_5	LSM-2260	Tubulin inhibitor	24h	BRD-K12539581
nocodazole_LINCSCP_47491	1	-2.35551	2.50668	LINCSCP_47491	prostate	Nocodazole	10uM	LIB_5	LSM-2260	Tubulin inhibitor	24h	BRD-K12539581
nocodazole_LINCSCP_6833	1	-2.30592	2.40118	LINCSCP_6833	lung	Nocodazole	10uM	LIB_5	LSM-2260	Tubulin inhibitor	24h	BRD-K12539581
nsc95397_LINCSCP_19574	1	-2.18661	2.34095	LINCSCP_19574	lung	NSC95397	10uM	LIB_5	LSM-3521	CDC inhibitor	6h	BRD-K68143200
nsc95397_LINCSCP_42577	1	-2.30286	2.48254	LINCSCP_42577	neural progenitor cells	NSC95397	10uM	LIB_5	LSM-3521	CDC inhibitor	24h	BRD-K68143200
nvp_auy922_LINCSCP_115252	1	-2.19012	2.46082	LINCSCP_115252	breast	NVP-AUY922	0.12uM	LIB_5	LSM-1162		3h	BRD-K65182930
nvp_auy922_LINCSCP_12285	1	-2.34525	2.44948	LINCSCP_12285	breast	NVP-AUY922	0.1uM	LIB_5	LSM-1162	HSP inhibitor	6h	BRD-K41859756
nvp_auy922_LINCSCP_130592	1	-2.35115	2.46849	LINCSCP_130592	breast epithelial	NVP-AUY922	0.37uM	LIB_5	LSM-1162		24h	BRD-K65182930
nvp_auy922_LINCSCP_132356	1	-2.3321	2.37202	LINCSCP_132356	breast	NVP-AUY922	1.11uM	LIB_5	LSM-1162		3h	BRD-K65182930
nvp_auy922_LINCSCP_201473	1	-2.23034	2.49465	LINCSCP_201473	lung	NVP-AUY922	0.01uM	LIB_5	LSM-1162	HSP inhibitor	24h	BRD-K41859756
nvp_auy922_LINCSCP_24730	1	-2.15034	2.42633	LINCSCP_24730	breast	NVP-AUY922	0.1uM	LIB_5	LSM-1162	HSP inhibitor	24h	BRD-K41859756
nvp_auy922_LINCSCP_25072	1	-2.30895	2.47488	LINCSCP_25072	large intestine	NVP-AUY922	10uM	LIB_5	LSM-1162	HSP inhibitor	6h	BRD-K41859756
nvp_auy922_LINCSCP_250800	1	-2.16341	2.40117	LINCSCP_250800	breast	NVP-AUY922	0.1uM	LIB_5	LSM-1162	HSP inhibitor	24h	BRD-K41859756
nvp_auy922_LINCSCP_25534	1	-2.21034	2.50556	LINCSCP_25534	large intestine	NVP-AUY922	10uM	LIB_5	LSM-1162	HSP inhibitor	24h	BRD-K41859756
nvp_auy922_LINCSCP_35988	1	-2.35202	2.44238	LINCSCP_35988	breast	NVP-AUY922	10uM	LIB_5	LSM-1162	HSP inhibitor	24h	BRD-K41859756
ofloxacin_LINCSCP_167915	1	-2.18845	2.41351	LINCSCP_167915	pancreas	Levofloxacin	0.37uM	LIB_5	LSM-5270	Bacterial DNA gyrase inhibitor	24h	BRD-K09471561
ofloxacin_LINCSCP_45952	1	-2.25413	2.46366	LINCSCP_45952	prostate	Enrofloxacin	10uM	LIB_5	LSM-3709	Bacterial DNA gyrase inhibitor	24h	BRD-K76534306
olanzapine_LINCSCP_136298	1	-2.21556	2.49902	LINCSCP_136298	breast	Olanzapine	10uM	LIB_5	LSM-5359	Dopamine receptor antagonist|Serotonin receptor antagonist	24h	BRD-K18895904
olaparib_LINCSCP_101125	1	-2.33941	2.3536	LINCSCP_101125	lung	Olaparib	3.33uM	LIB_5	LSM-1145	PARP inhibitor	24h	BRD-K02113016
olaparib_LINCSCP_114092	1	-2.34742	2.33785	LINCSCP_114092	breast	Olaparib	0.37uM	LIB_5	LSM-1145	PARP inhibitor	24h	BRD-K02113016
olaparib_LINCSCP_147776	1	-2.19938	2.37474	LINCSCP_147776		Olaparib	3.33uM	LIB_5	LSM-1145	PARP inhibitor	24h	BRD-K02113016
olaparib_LINCSCP_88676	1	-2.20985	2.50035	LINCSCP_88676	kidney epithelial	Olaparib	10uM	LIB_5	LSM-1145	PARP inhibitor	24h	BRD-K02113016
olaparib_LINCSCP_88677	1	-2.26651	2.48447	LINCSCP_88677	kidney epithelial	Olaparib	3.33uM	LIB_5	LSM-1145	PARP inhibitor	24h	BRD-K02113016
olaparib_LINCSCP_908	1	-2.27186	2.48347	LINCSCP_908	skin	Olaparib	40uM	LIB_5	LSM-1145	PARP inhibitor	6h	BRD-K02113016
oxetane_LINCSCP_17223	1	-2.14621	2.39716	LINCSCP_17223	kidney epithelial	Oxetane	3uM	LIB_5	LSM-44627		24h	BRD-A69592287
oxetane_LINCSCP_23792	1	-2.21381	2.31496	LINCSCP_23792	liver	Oxetane	10uM	LIB_5	LSM-44627		6h	BRD-A69592287
oxetane_LINCSCP_3777	1	-2.18644	2.43223	LINCSCP_3777	skin	Oxetane	10uM	LIB_5	LSM-44627		6h	BRD-A69592287
oxetane_LINCSCP_49398	1	-2.20969	2.52843	LINCSCP_49398	prostate	Oxetane	0.1uM	LIB_5	LSM-44627		24h	BRD-A69592287
oxetane_LINCSCP_49400	1	-2.33828	2.3313	LINCSCP_49400	prostate	Oxetane	10uM	LIB_5	LSM-44627		24h	BRD-A69592287
ozagrel_LINCSCP_158224	1	-2.29625	2.49656	LINCSCP_158224	prostate	Ozagrel	3.33uM	LIB_5	LSM-42902	Thromboxane synthase inhibitor	24h	BRD-K53061490
pac_1_LINCSCP_12665	1	-2.17692	2.39241	LINCSCP_12665	lung	PAC-1	10uM	LIB_5	LSM-3119	Caspase activator	6h	BRD-K92991072
pac_1_LINCSCP_15067	1	-2.25084	2.32119	LINCSCP_15067	kidney epithelial	PAC-1	10uM	LIB_5	LSM-3119	Caspase activator	24h	BRD-K50841342
pac_1_LINCSCP_21784	1	-2.30817	2.46745	LINCSCP_21784	liver	PAC-1	10uM	LIB_5	LSM-3119	Caspase activator	6h	BRD-K92991072
pac_1_LINCSCP_25847	1	-2.19655	2.42732	LINCSCP_25847	large intestine	PAC-1	10uM	LIB_5	LSM-3119	Caspase activator	6h	BRD-K92991072
pd_0325901_LINCSCP_112207	1	-2.21948	2.36596	LINCSCP_112207	liver	PD-0325901	1.11uM	LIB_5	LSM-1101	MAP kinase inhibitor|MEK inhibitor|Protein kinase inhibitor	24h	BRD-K49865102
pd_0325901_LINCSCP_116586	1	-2.16814	2.39044	LINCSCP_116586	large intestine	PD-0325901	0.37uM	LIB_5	LSM-1101	MAP kinase inhibitor|MEK inhibitor|Protein kinase inhibitor	24h	BRD-K49865102
pd_0325901_LINCSCP_116588	1	-2.24643	2.39602	LINCSCP_116588	large intestine	PD-0325901	0.04uM	LIB_5	LSM-1101	MAP kinase inhibitor|MEK inhibitor|Protein kinase inhibitor	24h	BRD-K49865102
pd_0325901_LINCSCP_117165	1	-2.26632	2.31291	LINCSCP_117165	large intestine	PD-0325901	1.11uM	LIB_5	LSM-1101	MAP kinase inhibitor|MEK inhibitor|Protein kinase inhibitor	24h	BRD-K49865102
pd_0325901_LINCSCP_117874	1	-2.28982	2.52618	LINCSCP_117874	large intestine	PD-0325901	3.33uM	LIB_5	LSM-1101	MAP kinase inhibitor|MEK inhibitor|Protein kinase inhibitor	24h	BRD-K49865102
pd_0325901_LINCSCP_117876	1	-2.27582	2.52589	LINCSCP_117876	large intestine	PD-0325901	0.37uM	LIB_5	LSM-1101	MAP kinase inhibitor|MEK inhibitor|Protein kinase inhibitor	24h	BRD-K49865102
pd_0325901_LINCSCP_117878	1	-2.17677	2.38241	LINCSCP_117878	large intestine	PD-0325901	0.04uM	LIB_5	LSM-1101	MAP kinase inhibitor|MEK inhibitor|Protein kinase inhibitor	24h	BRD-K49865102
pd_0325901_LINCSCP_129677	1	-2.27449	2.37	LINCSCP_129677	haematopoietic and lymphoid tissue	PD-0325901	3.33uM	LIB_5	LSM-1101	MAP kinase inhibitor|MEK inhibitor|Protein kinase inhibitor	24h	BRD-K49865102
pd_0325901_LINCSCP_130817	1	-2.25009	2.47003	LINCSCP_130817	breast epithelial	PD-0325901	10uM	LIB_5	LSM-1101	MAP kinase inhibitor|MEK inhibitor|Protein kinase inhibitor	3h	BRD-K49865102
pd_0325901_LINCSCP_131875	1	-2.28462	2.35127	LINCSCP_131875	breast	PD-0325901	3.33uM	LIB_5	LSM-1101	MAP kinase inhibitor|MEK inhibitor|Protein kinase inhibitor	24h	BRD-K49865102
pd_0325901_LINCSCP_145367	1	-2.27925	2.32089	LINCSCP_145367		PD-0325901	0.37uM	LIB_5	LSM-1101	MAP kinase inhibitor|MEK inhibitor|Protein kinase inhibitor	24h	BRD-K49865102
pd_0325901_LINCSCP_148019	1	-2.18356	2.37963	LINCSCP_148019		PD-0325901	10uM	LIB_5	LSM-1101	MAP kinase inhibitor|MEK inhibitor|Protein kinase inhibitor	24h	BRD-K49865102
pd_0325901_LINCSCP_164496	1	-2.3354	2.35416	LINCSCP_164496		PD-0325901	0.37uM	LIB_5	LSM-1101	MAP kinase inhibitor|MEK inhibitor|Protein kinase inhibitor	24h	BRD-K49865102
pd_0325901_LINCSCP_164497	1	-2.28702	2.50227	LINCSCP_164497		PD-0325901	0.12uM	LIB_5	LSM-1101	MAP kinase inhibitor|MEK inhibitor|Protein kinase inhibitor	24h	BRD-K49865102
pd_0325901_LINCSCP_164498	1	-2.20948	2.44396	LINCSCP_164498		PD-0325901	0.04uM	LIB_5	LSM-1101	MAP kinase inhibitor|MEK inhibitor|Protein kinase inhibitor	24h	BRD-K49865102
pd_0325901_LINCSCP_165201	1	-2.22964	2.3484	LINCSCP_165201		PD-0325901	0.37uM	LIB_5	LSM-1101	MAP kinase inhibitor|MEK inhibitor|Protein kinase inhibitor	24h	BRD-K49865102
pd_0325901_LINCSCP_29892	1	-2.31886	2.50097	LINCSCP_29892	breast epithelial	PD-0325901	10uM	LIB_5	LSM-1101	MAP kinase inhibitor|MEK inhibitor|Protein kinase inhibitor	24h	BRD-K49865102
pd_0325901_LINCSCP_69399	1	-2.25801	2.42141	LINCSCP_69399	skin	PD-0325901	3.33uM	LIB_5	LSM-1101	MAP kinase inhibitor|MEK inhibitor|Protein kinase inhibitor	24h	BRD-K49865102
pd_0325901_LINCSCP_69401	1	-2.17288	2.4425	LINCSCP_69401	skin	PD-0325901	0.37uM	LIB_5	LSM-1101	MAP kinase inhibitor|MEK inhibitor|Protein kinase inhibitor	24h	BRD-K49865102
pd_0325901_LINCSCP_69982	1	-2.27322	2.51777	LINCSCP_69982	skin	PD-0325901	0.04uM	LIB_5	LSM-1101	MAP kinase inhibitor|MEK inhibitor|Protein kinase inhibitor	24h	BRD-K49865102
pd_0325901_LINCSCP_70687	1	-2.3047	2.46481	LINCSCP_70687	skin	PD-0325901	3.33uM	LIB_5	LSM-1101	MAP kinase inhibitor|MEK inhibitor|Protein kinase inhibitor	24h	BRD-K49865102
pd_0325901_LINCSCP_70688	1	-2.20569	2.44618	LINCSCP_70688	skin	PD-0325901	1.11uM	LIB_5	LSM-1101	MAP kinase inhibitor|MEK inhibitor|Protein kinase inhibitor	24h	BRD-K49865102
pd_0325901_LINCSCP_77710	1	-2.32697	2.45472	LINCSCP_77710	skin	PD-0325901	10uM	LIB_5	LSM-1101	MAP kinase inhibitor|MEK inhibitor|Protein kinase inhibitor	24h	BRD-K49865102
pd_0325901_LINCSCP_77711	1	-2.33013	2.42189	LINCSCP_77711	skin	PD-0325901	3.33uM	LIB_5	LSM-1101	MAP kinase inhibitor|MEK inhibitor|Protein kinase inhibitor	24h	BRD-K49865102
pd_0325901_LINCSCP_77713	1	-2.32937	2.49499	LINCSCP_77713	skin	PD-0325901	0.37uM	LIB_5	LSM-1101	MAP kinase inhibitor|MEK inhibitor|Protein kinase inhibitor	24h	BRD-K49865102
pd_0325901_LINCSCP_82028	1	-2.31813	2.47926	LINCSCP_82028	lung	PD-0325901	1.11uM	LIB_5	LSM-1101	MAP kinase inhibitor|MEK inhibitor|Protein kinase inhibitor	24h	BRD-K49865102
pd_0325901_LINCSCP_84694	1	-2.24385	2.32325	LINCSCP_84694	adipose	PD-0325901	1.11uM	LIB_5	LSM-1101	MAP kinase inhibitor|MEK inhibitor|Protein kinase inhibitor	24h	BRD-K49865102
pd_0325901_LINCSCP_86815	1	-2.22146	2.29383	LINCSCP_86815	bone marrow	PD-0325901	3.33uM	LIB_5	LSM-1101	MAP kinase inhibitor|MEK inhibitor|Protein kinase inhibitor	24h	BRD-K49865102
pd_0325901_LINCSCP_86816	1	-2.27403	2.33424	LINCSCP_86816	bone marrow	PD-0325901	1.11uM	LIB_5	LSM-1101	MAP kinase inhibitor|MEK inhibitor|Protein kinase inhibitor	24h	BRD-K49865102
pd_0325901_LINCSCP_87167	1	-2.19069	2.44752	LINCSCP_87167	bone marrow	PD-0325901	3.33uM	LIB_5	LSM-1101	MAP kinase inhibitor|MEK inhibitor|Protein kinase inhibitor	24h	BRD-K49865102
pd_0325901_LINCSCP_87168	1	-2.17371	2.45596	LINCSCP_87168	bone marrow	PD-0325901	1.11uM	LIB_5	LSM-1101	MAP kinase inhibitor|MEK inhibitor|Protein kinase inhibitor	24h	BRD-K49865102
pd_0325901_LINCSCP_87512	1	-2.28149	2.47832	LINCSCP_87512	bone marrow	PD-0325901	0.37uM	LIB_5	LSM-1101	MAP kinase inhibitor|MEK inhibitor|Protein kinase inhibitor	24h	BRD-K49865102
pd_198306_LINCSCP_33130	1	-2.32486	2.44929	LINCSCP_33130	breast	PD-198306	10uM	LIB_5	LSM-3974	MAP kinase inhibitor|MEK inhibitor	24h	BRD-K88677950
pevonedistat_LINCSCP_97073	1	-2.23394	2.41876	LINCSCP_97073	kidney epithelial	Pevonedistat	10uM	LIB_5	LSM-6263	Nedd activating enzyme inhibitor	24h	BRD-K67844266
pf_03758309_LINCSCP_148126	1	-2.30804	2.40301	LINCSCP_148126		PF-03758309	0.37uM	LIB_5	LSM-4254	Serine/threonine-protein kinase PAK 4 inhibitor	24h	BRD-K37764012
pf_03758309_LINCSCP_152228	1	-2.18255	2.51542	LINCSCP_152228	prostate	PF-03758309	3.33uM	LIB_5	LSM-4254	Serine/threonine-protein kinase PAK 4 inhibitor	24h	BRD-K37764012
pf_03758309_LINCSCP_157608	1	-2.34944	2.43793	LINCSCP_157608	prostate	PF-03758309	3.33uM	LIB_5	LSM-4254	Serine/threonine-protein kinase PAK 4 inhibitor	24h	BRD-K37764012
pf_03758309_LINCSCP_164958	1	-2.24677	2.33086	LINCSCP_164958		PF-03758309	0.12uM	LIB_5	LSM-4254	Serine/threonine-protein kinase PAK 4 inhibitor	24h	BRD-K37764012
pf_03758309_LINCSCP_164959	1	-2.34134	2.45372	LINCSCP_164959		PF-03758309	0.04uM	LIB_5	LSM-4254	Serine/threonine-protein kinase PAK 4 inhibitor	24h	BRD-K37764012
pf_04457845_LINCSCP_142043	1	-2.29187	2.42352	LINCSCP_142043	breast	PF-04457845	10uM	LIB_5	LSM-45946		24h	BRD-K86816506
pha_793887_LINCSCP_111643	1	-2.26621	2.51144	LINCSCP_111643	liver	PHA-793887	10uM	LIB_5	LSM-1073	CDK inhibitor	24h	BRD-K64800655
pha_793887_LINCSCP_113064	1	-2.22592	2.33393	LINCSCP_113064	breast	PHA-793887	3.33uM	LIB_5	LSM-1073	CDK inhibitor	24h	BRD-K64800655
pha_793887_LINCSCP_113420	1	-2.25835	2.45208	LINCSCP_113420	breast	PHA-793887	0.04uM	LIB_5	LSM-1073	CDK inhibitor	3h	BRD-K64800655
pha_793887_LINCSCP_116601	1	-2.27322	2.35863	LINCSCP_116601	large intestine	PHA-793887	10uM	LIB_5	LSM-1073	CDK inhibitor	24h	BRD-K64800655
pha_793887_LINCSCP_129824	1	-2.35218	2.43644	LINCSCP_129824	prostate	PHA-793887	3.33uM	LIB_5	LSM-1073	CDK inhibitor	24h	BRD-K64800655
pha_793887_LINCSCP_163939	1	-2.34364	2.5186	LINCSCP_163939	breast	PHA-793887	0.04uM	LIB_5	LSM-1073	CDK inhibitor	3h	BRD-K64800655
pha_793887_LINCSCP_85907	1	-2.18759	2.31103	LINCSCP_85907	breast	PHA-793887	0.04uM	LIB_5	LSM-1073	CDK inhibitor	24h	BRD-K64800655
pi_103_LINCSCP_115978	1	-2.28593	2.4004	LINCSCP_115978	breast	PI-103	10uM	LIB_5	LSM-1126	MTOR inhibitor|PI3K inhibitor	3h	BRD-K67868012
pi_103_LINCSCP_12204	1	-2.22517	2.35969	LINCSCP_12204	breast	PI-103	1uM	LIB_5	LSM-1126	MTOR inhibitor|PI3K inhibitor	24h	BRD-K67868012
pi_103_LINCSCP_131672	1	-2.18186	2.49054	LINCSCP_131672	breast epithelial	PI-103	1.11uM	LIB_5	LSM-1126	MTOR inhibitor|PI3K inhibitor	3h	BRD-K67868012
pi_103_LINCSCP_131674	1	-2.34144	2.4324	LINCSCP_131674	breast epithelial	PI-103	0.12uM	LIB_5	LSM-1126	MTOR inhibitor|PI3K inhibitor	3h	BRD-K67868012
pi_103_LINCSCP_155201	1	-2.29513	2.4602	LINCSCP_155201	prostate	PI-103	1.11uM	LIB_5	LSM-1126	MTOR inhibitor|PI3K inhibitor	24h	BRD-K67868012
pi_103_LINCSCP_24802	1	-2.29309	2.44999	LINCSCP_24802	breast	PI-103	0.5uM	LIB_5	LSM-1126	MTOR inhibitor|PI3K inhibitor	24h	BRD-K67868012
pi_103_LINCSCP_24803	1	-2.21533	2.47948	LINCSCP_24803	breast	PI-103	10uM	LIB_5	LSM-1126	MTOR inhibitor|PI3K inhibitor	24h	BRD-K67868012
pi_103_LINCSCP_30060	1	-2.34978	2.42636	LINCSCP_30060	breast epithelial	PI-103	0.5uM	LIB_5	LSM-1126	MTOR inhibitor|PI3K inhibitor	6h	BRD-K67868012
pi_103_LINCSCP_40375	1	-2.16697	2.45532	LINCSCP_40375	lung	PI-103	10uM	LIB_5	LSM-1126	MTOR inhibitor|PI3K inhibitor	6h	BRD-K67868012
pi_103_LINCSCP_53040	1	-2.34103	2.41394	LINCSCP_53040	lung	PI-103	10uM	LIB_5	LSM-1126	MTOR inhibitor|PI3K inhibitor	6h	BRD-K67868012
pi_103_LINCSCP_88095	1	-2.28573	2.43521	LINCSCP_88095	kidney epithelial	PI-103	1.11uM	LIB_5	LSM-1126	MTOR inhibitor|PI3K inhibitor	24h	BRD-K67868012
pnu_74654_LINCSCP_21351	1	-2.22302	2.4695	LINCSCP_21351	endometrium	PNU-74654	80uM	LIB_5	LSM-44945	Beta-catenin inhibitor	6h	BRD-K30707190
podofilox_LINCSCP_108243	1	-2.23781	2.34444	LINCSCP_108243	large intestine	Podofilox	0.12uM	LIB_5	LSM-3055	Microtubule inhibitor|Tubulin inhibitor	24h	BRD-K47869605
podofilox_LINCSCP_108244	1	-2.23893	2.31306	LINCSCP_108244	large intestine	Podofilox	0.04uM	LIB_5	LSM-3055	Microtubule inhibitor|Tubulin inhibitor	24h	BRD-K47869605
podofilox_LINCSCP_141627	1	-2.31802	2.36376	LINCSCP_141627	breast	Podofilox	0.12uM	LIB_5	LSM-3055	Microtubule inhibitor|Tubulin inhibitor	24h	BRD-K47869605
podofilox_LINCSCP_159826	1	-2.22762	2.30314	LINCSCP_159826	prostate	Podofilox	1.11uM	LIB_5	LSM-3055	Microtubule inhibitor|Tubulin inhibitor	24h	BRD-K47869605
podofilox_LINCSCP_159828	1	-2.34253	2.43947	LINCSCP_159828	prostate	Podofilox	0.12uM	LIB_5	LSM-3055	Microtubule inhibitor|Tubulin inhibitor	24h	BRD-K47869605
podofilox_LINCSCP_50470	1	-2.24534	2.30174	LINCSCP_50470		Podofilox	3uM	LIB_5	LSM-3055	Microtubule inhibitor|Tubulin inhibitor	6h	BRD-K47869605
primaquine_LINCSCP_106174	1	-2.27368	2.33656	LINCSCP_106174	large intestine	Primaquine	1.11uM	LIB_5	LSM-1649	Antimalarial agent|DNA inhibitor	24h	BRD-A55913614
procaterol_LINCSCP_37848	1	-2.18121	2.44941	LINCSCP_37848	breast	Procaterol	10uM	LIB_5	LSM-1391	Adrenergic receptor agonist	24h	BRD-A22684332
procaterol_LINCSCP_37972	1	-2.2097	2.38394	LINCSCP_37972	breast	Procaterol	3uM	LIB_5	LSM-1391	Adrenergic receptor agonist	6h	BRD-A22684332
rigosertib_LINCSCP_114566	1	-2.19161	2.41543	LINCSCP_114566	breast	Rigosertib	3.33uM	LIB_5	LSM-44531	PLK inhibitor	24h	BRD-K55187425
rigosertib_LINCSCP_150403	1	-2.25546	2.32699	LINCSCP_150403		Rigosertib	0.12uM	LIB_5	LSM-44531	PLK inhibitor	24h	BRD-K55187425
rigosertib_LINCSCP_152353	1	-2.23885	2.46019	LINCSCP_152353	prostate	Rigosertib	10uM	LIB_5	LSM-44531	PLK inhibitor	24h	BRD-K55187425
rigosertib_LINCSCP_36943	1	-2.33816	2.34751	LINCSCP_36943	breast	Rigosertib	0.5uM	LIB_5	LSM-44531	PLK inhibitor	6h	BRD-K55187425
rigosertib_LINCSCP_87391	1	-2.31447	2.34157	LINCSCP_87391	bone marrow	Rigosertib	1.11uM	LIB_5	LSM-44531	PLK inhibitor	24h	BRD-K55187425
rilmenidine_LINCSCP_104670	1	-2.17125	2.5144	LINCSCP_104670	large intestine	Rilmenidine	3.33uM	LIB_5	LSM-4253	Adrenergic receptor agonist|Imidazoline receptor agonist	24h	BRD-K01638814
rilmenidine_LINCSCP_104674	1	-2.23623	2.40016	LINCSCP_104674	large intestine	Rilmenidine	0.04uM	LIB_5	LSM-4253	Adrenergic receptor agonist|Imidazoline receptor agonist	24h	BRD-K01638814
rilmenidine_LINCSCP_138046	1	-2.22388	2.38875	LINCSCP_138046	breast	Rilmenidine	0.12uM	LIB_5	LSM-4253	Adrenergic receptor agonist|Imidazoline receptor agonist	24h	BRD-K01638814
rimexolone_LINCSCP_135278	1	-2.30991	2.3208	LINCSCP_135278	breast	Rimexolone	10uM	LIB_5	LSM-2685	Glucocorticoid receptor agonist	24h	BRD-K31627533
ritanserin_LINCSCP_19098	1	-2.18222	2.43049	LINCSCP_19098	lung	Ritanserin	10uM	LIB_5	LSM-2906	Serotonin receptor antagonist	6h	BRD-K40887525
sa_1919710_LINCSCP_37327	1	-2.12917	2.43843	LINCSCP_37327	breast	SA-1919710	0.5uM	LIB_5	LSM-39226		6h	BRD-K35747889
sa_1919710_LINCSCP_41723	1	-2.16609	2.37156	LINCSCP_41723	kidney epithelial	SA-1919710	3uM	LIB_5	LSM-39226		24h	BRD-K35747889
sb_203580_LINCSCP_37850	1	-2.19882	2.34753	LINCSCP_37850	breast	SB-203580	5uM	LIB_5	LSM-1168	P38 MAPK inhibitor	24h	BRD-A37704979
sb_203580_LINCSCP_70513	1	-2.2153	2.32745	LINCSCP_70513	skin	SB-203580	3.33uM	LIB_5	LSM-1168	P38 MAPK inhibitor	24h	BRD-A37704979
sb_206553_LINCSCP_15044	1	-2.28528	2.52175	LINCSCP_15044	kidney epithelial	SB-206553	10uM	LIB_5	LSM-2800	Serotonin receptor antagonist	24h	BRD-K36395411
sb_216641_LINCSCP_18886	1	-2.18816	2.41632	LINCSCP_18886	lung	SB-216641	10uM	LIB_5	LSM-2671	Serotonin receptor antagonist	24h	BRD-K30867024
sb_216763_LINCSCP_223076	1	-2.19126	2.38029	LINCSCP_223076	large intestine	SB-216763	10uM	LIB_5	LSM-1161	Glycogen synthase kinase inhibitor	6h	BRD-K59184148
sb_216763_LINCSCP_83014	1	-2.18161	2.39891	LINCSCP_83014		SB-216763	0.37uM	LIB_5	LSM-1161	Glycogen synthase kinase inhibitor	24h	BRD-K59184148
sb_218078_LINCSCP_262224	1	-2.36166	2.48471	LINCSCP_262224	neural progenitor cells	SB-218078	10uM	LIB_5	LSM-1274	CHK inhibitor	24h	BRD-A06352508
sb225002_LINCSCP_44141	1	-2.32262	2.39914	LINCSCP_44141	prostate	SB225002	10uM	LIB_5	LSM-3367	CC chemokine receptor antagonist	6h	BRD-K61323504
sb743921_LINCSCP_108721	1	-2.13979	2.44923	LINCSCP_108721	large intestine	SB743921	1.11uM	LIB_5	LSM-45775		24h	BRD-K68532323
sb743921_LINCSCP_142104	1	-2.27307	2.39692	LINCSCP_142104	breast	SB743921	3.33uM	LIB_5	LSM-45775		24h	BRD-K68532323
schembl16226502_LINCSCP_129021	1	-2.23409	2.47789	LINCSCP_129021	umbilical vein	SCHEMBL16226502	10uM	LIB_5	LSM-43056	HSP inhibitor	24h	BRD-A61304759
schembl16226502_LINCSCP_250429	1	-2.18992	2.33253	LINCSCP_250429	breast	SCHEMBL16226502	0.01uM	LIB_5	LSM-43056	HSP inhibitor	24h	BRD-A61304759
schembl16226502_LINCSCP_35649	1	-2.28879	2.36108	LINCSCP_35649	breast	SCHEMBL16226502	0.1uM	LIB_5	LSM-43056	HSP inhibitor	24h	BRD-A61304759
schembl16226502_LINCSCP_35652	1	-2.29602	2.39789	LINCSCP_35652	breast	SCHEMBL16226502	1uM	LIB_5	LSM-43056	HSP inhibitor	24h	BRD-A61304759
schembl2231351_LINCSCP_261283	1	-2.28277	2.36653	LINCSCP_261283	haematopoietic and lymphoid tissue	SCHEMBL2231351	0.5uM	LIB_5	LSM-36442	Rho associated kinase inhibitor	6h	BRD-K12683773
schembl3954849_LINCSCP_131857	1	-2.19934	2.43282	LINCSCP_131857	breast	SCHEMBL3954849	3.33uM	LIB_5	LSM-5982	Protein kinase inhibitor	24h	BRD-K93747373
schembl3954849_LINCSCP_131858	1	-2.29928	2.46899	LINCSCP_131858	breast	SCHEMBL3954849	1.11uM	LIB_5	LSM-5982	Protein kinase inhibitor	24h	BRD-K93747373
scopolamine_LINCSCP_158817	1	-2.20367	2.42963	LINCSCP_158817	prostate	Scopolamine	10uM	LIB_5	LSM-1684	Acetylcholine receptor antagonist	24h	BRD-A62035778
scoulerine_LINCSCP_13743	1	-2.17723	2.42403	LINCSCP_13743	kidney epithelial	Scoulerine	10uM	LIB_5	LSM-3391	Adrenergic receptor antagonist|GABA receptor antagonist|Serotonin receptor antagonist	24h	BRD-K62609077
securinine_LINCSCP_18479	1	-2.29358	2.44258	LINCSCP_18479	lung	Securinine	10uM	LIB_5	LSM-6733	GABA receptor antagonist|TP53 activator	24h	BRD-A25775766
sertaconazole_LINCSCP_262552	1	-2.27661	2.38355	LINCSCP_262552	neural progenitor cells	Sertaconazole	10uM	LIB_5	LSM-1938	Cytochrome P450 51 inhibitor	24h	BRD-A95939040
sitagliptin_LINCSCP_91180	1	-2.29751	2.38732	LINCSCP_91180	kidney epithelial	Sitagliptin	1.11uM	LIB_5	LSM-5363	Dipeptidyl peptidase inhibitor	24h	BRD-K19416115
spb02303_LINCSCP_239546	1	-2.23244	2.47199	LINCSCP_239546	breast	SPB02303	10uM	LIB_5	LSM-4241		24h	BRD-K99532291
su_4312_LINCSCP_33667	1	-2.17101	2.45702	LINCSCP_33667	breast	Dmbi	10uM	LIB_5	LSM-42905	PDGFR tyrosine kinase receptor inhibitor|VEGFR inhibitor	24h	BRD-K96084870
sunitinib_LINCSCP_117031	1	-2.35259	2.4316	LINCSCP_117031	large intestine	Sunitinib	10uM	LIB_5	LSM-42800	Macrophage colony stimulating factor receptor inhibitor|Platelet-derived growth factor receptor inhibitor|Stem cell growth factor receptor inhibitor|Tyrosine-protein kinase receptor FLT3 inhibitor|Tyrosine-protein kinase receptor RET inhibitor|Vascular endothelial growth factor receptor inhibitor	24h	BRD-K42828737
sunitinib_LINCSCP_83141	1	-2.19681	2.51032	LINCSCP_83141		Sunitinib	3.33uM	LIB_5	LSM-42800	Macrophage colony stimulating factor receptor inhibitor|Platelet-derived growth factor receptor inhibitor|Stem cell growth factor receptor inhibitor|Tyrosine-protein kinase receptor FLT3 inhibitor|Tyrosine-protein kinase receptor RET inhibitor|Vascular endothelial growth factor receptor inhibitor	24h	BRD-K42828737
sunitinib_LINCSCP_88438	1	-2.21091	2.52445	LINCSCP_88438	kidney epithelial	Sunitinib	3.33uM	LIB_5	LSM-42800	Macrophage colony stimulating factor receptor inhibitor|Platelet-derived growth factor receptor inhibitor|Stem cell growth factor receptor inhibitor|Tyrosine-protein kinase receptor FLT3 inhibitor|Tyrosine-protein kinase receptor RET inhibitor|Vascular endothelial growth factor receptor inhibitor	24h	BRD-K42828737
tae_684_LINCSCP_115667	1	-2.17167	2.45777	LINCSCP_115667	breast	TAE-684	10uM	LIB_5	LSM-1024	ALK tyrosine kinase receptor inhibitor	24h	BRD-K50140147
tae_684_LINCSCP_116728	1	-2.29491	2.43239	LINCSCP_116728	large intestine	TAE-684	3.33uM	LIB_5	LSM-1024	ALK tyrosine kinase receptor inhibitor	24h	BRD-K50140147
tae_684_LINCSCP_11970	1	-2.21619	2.32927	LINCSCP_11970	breast	TAE-684	10uM	LIB_5	LSM-1024	ALK tyrosine kinase receptor inhibitor	6h	BRD-K50140147
tae_684_LINCSCP_133129	1	-2.13653	2.39682	LINCSCP_133129	breast	TAE-684	1.11uM	LIB_5	LSM-1024	ALK tyrosine kinase receptor inhibitor	3h	BRD-K50140147
tae_684_LINCSCP_22372	1	-2.32677	2.45784	LINCSCP_22372	liver	TAE-684	10uM	LIB_5	LSM-1024	ALK tyrosine kinase receptor inhibitor	6h	BRD-K50140147
tae_684_LINCSCP_22555	1	-2.21366	2.36187	LINCSCP_22555	liver	TAE-684	10uM	LIB_5	LSM-1024	ALK tyrosine kinase receptor inhibitor	6h	BRD-K50140147
tae_684_LINCSCP_261882	1	-2.24557	2.33337	LINCSCP_261882	neural progenitor cells	TAE-684	10uM	LIB_5	LSM-1024	ALK tyrosine kinase receptor inhibitor	24h	BRD-K50140147
tae_684_LINCSCP_26504	1	-2.25418	2.30283	LINCSCP_26504	large intestine	TAE-684	10uM	LIB_5	LSM-1024	ALK tyrosine kinase receptor inhibitor	6h	BRD-K50140147
tae_684_LINCSCP_270990	1	-2.30542	2.50441	LINCSCP_270990	prostate	TAE-684	10uM	LIB_5	LSM-1024	ALK tyrosine kinase receptor inhibitor	6h	BRD-K50140147
tae_684_LINCSCP_39013	1	-2.263	2.51109	LINCSCP_39013		TAE-684	1uM	LIB_5	LSM-1024	ALK tyrosine kinase receptor inhibitor	24h	BRD-K50140147
tae_684_LINCSCP_52248	1	-2.29337	2.33797	LINCSCP_52248		TAE-684	10uM	LIB_5	LSM-1024	ALK tyrosine kinase receptor inhibitor	24h	BRD-K50140147
tae_684_LINCSCP_81596	1	-2.24017	2.50366	LINCSCP_81596	lung	TAE-684	0.04uM	LIB_5	LSM-1024	ALK tyrosine kinase receptor inhibitor	24h	BRD-K50140147
tae_684_LINCSCP_99938	1	-2.33497	2.34471	LINCSCP_99938	lung	TAE-684	1.11uM	LIB_5	LSM-1024	ALK tyrosine kinase receptor inhibitor	24h	BRD-K50140147
tae_684_LINCSCP_99939	1	-2.26643	2.40576	LINCSCP_99939	lung	TAE-684	0.37uM	LIB_5	LSM-1024	ALK tyrosine kinase receptor inhibitor	24h	BRD-K50140147
temozolomide_LINCSCP_38855	1	-2.16222	2.35256	LINCSCP_38855	breast	Temozolomide	0.001uM	LIB_5	LSM-4590	DNA alkylating drug	6h	BRD-K32107296
tipifarnib_LINCSCP_12724	1	-2.21213	2.37281	LINCSCP_12724	ovary	Tipifarnib	10uM	LIB_5	LSM-6258	Farnesyltransferase inhibitor	6h	BRD-K62965247
tipifarnib_LINCSCP_50634	1	-2.25063	2.45948	LINCSCP_50634	haematopoietic and lymphoid tissue	Tipifarnib	10uM	LIB_5	LSM-6258	Farnesyltransferase inhibitor	6h	BRD-K62965247
tivantinib_LINCSCP_102010	1	-2.22322	2.38327	LINCSCP_102010	large intestine	Tivantinib	10uM	LIB_5	LSM-1131	Tyrosine kinase inhibitor	24h	BRD-K33379087
tivantinib_LINCSCP_149570	1	-2.22969	2.45656	LINCSCP_149570		Tivantinib	0.04uM	LIB_5	LSM-1131	Tyrosine kinase inhibitor	24h	BRD-K33379087
tivantinib_LINCSCP_151482	1	-2.22896	2.30357	LINCSCP_151482	prostate	Tivantinib	3.33uM	LIB_5	LSM-1131	Tyrosine kinase inhibitor	24h	BRD-K33379087
tivantinib_LINCSCP_235220	1	-2.32958	2.50622	LINCSCP_235220	breast epithelial	Tivantinib	10uM	LIB_5	LSM-1131	Tyrosine kinase inhibitor	24h	BRD-K33379087
tozasertib_LINCSCP_163153	1	-2.33842	2.43973	LINCSCP_163153	breast	Tozasertib	1.11uM	LIB_5	LSM-1021	Aurora kinase inhibitor|Bcr-Abl kinase inhibitor|FLT3 inhibitor|JAK inhibitor	3h	BRD-K59369769
tozasertib_LINCSCP_23881	1	-2.21862	2.46216	LINCSCP_23881	liver	Tozasertib	10uM	LIB_5	LSM-1021	Aurora kinase inhibitor|Bcr-Abl kinase inhibitor|FLT3 inhibitor|JAK inhibitor	24h	BRD-K59369769
tozasertib_LINCSCP_250506	1	-2.20292	2.44697	LINCSCP_250506	breast	Tozasertib	1uM	LIB_5	LSM-1021	Aurora kinase inhibitor|Bcr-Abl kinase inhibitor|FLT3 inhibitor|JAK inhibitor	24h	BRD-K59369769
tpca_1_LINCSCP_128334	1	-2.23709	2.30768	LINCSCP_128334	umbilical vein	TPCA-1	10uM	LIB_5	LSM-1136	IKK inhibitor	24h	BRD-K51575138
tpca_1_LINCSCP_147396	1	-2.3152	2.40941	LINCSCP_147396		TPCA-1	10uM	LIB_5	LSM-1136	IKK inhibitor	24h	BRD-K51575138
tpca_1_LINCSCP_164203	1	-2.3321	2.35976	LINCSCP_164203		TPCA-1	0.37uM	LIB_5	LSM-1136	IKK inhibitor	24h	BRD-K51575138
trametinib_LINCSCP_132187	1	-2.22456	2.34871	LINCSCP_132187	breast	Trametinib	3.33uM	LIB_5	LSM-1143	MEK inhibitor	24h	BRD-K12343256
trametinib_LINCSCP_39366	1	-2.17576	2.40868	LINCSCP_39366		Trametinib	10uM	LIB_5	LSM-1143	MEK inhibitor	24h	BRD-K12343256
trametinib_LINCSCP_69311	1	-2.20806	2.42342	LINCSCP_69311	skin	Trametinib	0.37uM	LIB_5	LSM-1143	MEK inhibitor	24h	BRD-K12343256
trametinib_LINCSCP_81358	1	-2.29755	2.33161	LINCSCP_81358	lung	Trametinib	10uM	LIB_5	LSM-1143	MEK inhibitor	24h	BRD-K12343256
trametinib_LINCSCP_81360	1	-2.28722	2.36576	LINCSCP_81360	lung	Trametinib	1.11uM	LIB_5	LSM-1143	MEK inhibitor	24h	BRD-K12343256
trametinib_LINCSCP_81361	1	-2.21826	2.32633	LINCSCP_81361	lung	Trametinib	0.37uM	LIB_5	LSM-1143	MEK inhibitor	24h	BRD-K12343256
trametinib_LINCSCP_87902	1	-2.21312	2.49896	LINCSCP_87902	kidney epithelial	Trametinib	10uM	LIB_5	LSM-1143	MEK inhibitor	24h	BRD-K12343256
trametinib_LINCSCP_99705	1	-2.19446	2.37558	LINCSCP_99705	lung	Trametinib	0.37uM	LIB_5	LSM-1143	MEK inhibitor	24h	BRD-K12343256
trazodone_LINCSCP_226948	1	-2.2624	2.32622	LINCSCP_226948	large intestine	Trazodone	10uM	LIB_5	LSM-3580	Serotonin transporter inhibitor|Serotonin 2a (5-HT2a) receptor antagonist (Serotonin 2a|Serotonin 2c (5-HT2c) receptor antagonist (Serotonin 2c	6h	BRD-K70778732
tul_xx087_LINCSCP_42019	1	-2.25311	2.39357	LINCSCP_42019	haematopoietic and lymphoid tissue	TUL_XX087	0.001uM	LIB_5	LSM-36794		6h	BRD-K09085930
ve_821_LINCSCP_82414	1	-2.15884	2.46959	LINCSCP_82414	lung	VE-821	10uM	LIB_5	LSM-36358		24h	BRD-K26756394
vorinostat_LINCSCP_112393	1	-2.29325	2.34519	LINCSCP_112393	liver	Vorinostat	0.12uM	LIB_5	LSM-3828	Histone deacetylase 1 inhibitor|Histone deacetylase 3 inhibitor|Histone deacetylase 6 inhibitor|Histone deacetylase 2 inhibitor	24h	BRD-K81418486
vorinostat_LINCSCP_17174	1	-2.21252	2.35003	LINCSCP_17174	kidney epithelial	Vorinostat	0.5uM	LIB_5	LSM-3828	Histone deacetylase 1 inhibitor|Histone deacetylase 3 inhibitor|Histone deacetylase 6 inhibitor|Histone deacetylase 2 inhibitor	6h	BRD-K81418486
vorinostat_LINCSCP_180153	1	-2.22792	2.52309	LINCSCP_180153	skin	Vorinostat	10uM	LIB_5	LSM-3828	Histone deacetylase 1 inhibitor|Histone deacetylase 3 inhibitor|Histone deacetylase 6 inhibitor|Histone deacetylase 2 inhibitor	6h	BRD-K81418486
vorinostat_LINCSCP_199423	1	-2.23826	2.46205	LINCSCP_199423	lung	Vorinostat	10uM	LIB_5	LSM-3828	Histone deacetylase 1 inhibitor|Histone deacetylase 3 inhibitor|Histone deacetylase 6 inhibitor|Histone deacetylase 2 inhibitor	24h	BRD-K81418486
vorinostat_LINCSCP_277725	1	-2.34879	2.49672	LINCSCP_277725	prostate	Vorinostat	0.5uM	LIB_5	LSM-3828	Histone deacetylase 1 inhibitor|Histone deacetylase 3 inhibitor|Histone deacetylase 6 inhibitor|Histone deacetylase 2 inhibitor	24h	BRD-K81418486
vorinostat_LINCSCP_28524	1	-2.2188	2.34281	LINCSCP_28524	large intestine	Vorinostat	3.33uM	LIB_5	LSM-3828	Histone deacetylase 1 inhibitor|Histone deacetylase 3 inhibitor|Histone deacetylase 6 inhibitor|Histone deacetylase 2 inhibitor	24h	BRD-K81418486
vorinostat_LINCSCP_310874	1	-2.24654	2.40047	LINCSCP_310874	prostate	Vorinostat	0.5uM	LIB_5	LSM-3828	Histone deacetylase 1 inhibitor|Histone deacetylase 3 inhibitor|Histone deacetylase 6 inhibitor|Histone deacetylase 2 inhibitor	24h	BRD-K81418486
vorinostat_LINCSCP_36018	1	-2.2087	2.46553	LINCSCP_36018	breast	Vorinostat	1uM	LIB_5	LSM-3828	Histone deacetylase 1 inhibitor|Histone deacetylase 3 inhibitor|Histone deacetylase 6 inhibitor|Histone deacetylase 2 inhibitor	24h	BRD-K81418486
vorinostat_LINCSCP_37047	1	-2.2007	2.34216	LINCSCP_37047	breast	Vorinostat	1uM	LIB_5	LSM-3828	Histone deacetylase 1 inhibitor|Histone deacetylase 3 inhibitor|Histone deacetylase 6 inhibitor|Histone deacetylase 2 inhibitor	24h	BRD-K81418486
vorinostat_LINCSCP_38234	1	-2.35142	2.39013	LINCSCP_38234	breast	Vorinostat	0.5uM	LIB_5	LSM-3828	Histone deacetylase 1 inhibitor|Histone deacetylase 3 inhibitor|Histone deacetylase 6 inhibitor|Histone deacetylase 2 inhibitor	24h	BRD-K81418486
vorinostat_LINCSCP_43500	1	-2.30988	2.49772	LINCSCP_43500	neural progenitor cells	Vorinostat	10uM	LIB_5	LSM-3828	Histone deacetylase 1 inhibitor|Histone deacetylase 3 inhibitor|Histone deacetylase 6 inhibitor|Histone deacetylase 2 inhibitor	24h	BRD-K81418486
vorinostat_LINCSCP_53947	1	-2.26394	2.30908	LINCSCP_53947	large intestine	Vorinostat	10uM	LIB_5	LSM-3828	Histone deacetylase 1 inhibitor|Histone deacetylase 3 inhibitor|Histone deacetylase 6 inhibitor|Histone deacetylase 2 inhibitor	6h	BRD-K81418486
vorinostat_LINCSCP_66414	1	-2.17235	2.49943	LINCSCP_66414	skin	Vorinostat	10uM	LIB_5	LSM-3828	Histone deacetylase 1 inhibitor|Histone deacetylase 3 inhibitor|Histone deacetylase 6 inhibitor|Histone deacetylase 2 inhibitor	24h	BRD-K81418486
vorinostat_LINCSCP_66430	1	-2.15792	2.44263	LINCSCP_66430	skin	Vorinostat	10uM	LIB_5	LSM-3828	Histone deacetylase 1 inhibitor|Histone deacetylase 3 inhibitor|Histone deacetylase 6 inhibitor|Histone deacetylase 2 inhibitor	24h	BRD-K81418486
vorinostat_LINCSCP_66524	1	-2.24923	2.31041	LINCSCP_66524	lung	Vorinostat	10uM	LIB_5	LSM-3828	Histone deacetylase 1 inhibitor|Histone deacetylase 3 inhibitor|Histone deacetylase 6 inhibitor|Histone deacetylase 2 inhibitor	24h	BRD-K81418486
vorinostat_LINCSCP_66677	1	-2.29945	2.35874	LINCSCP_66677	lung	Vorinostat	3uM	LIB_5	LSM-3828	Histone deacetylase 1 inhibitor|Histone deacetylase 3 inhibitor|Histone deacetylase 6 inhibitor|Histone deacetylase 2 inhibitor	24h	BRD-K81418486
vorinostat_LINCSCP_66957	1	-2.22207	2.5303	LINCSCP_66957	lung	Vorinostat	10uM	LIB_5	LSM-3828	Histone deacetylase 1 inhibitor|Histone deacetylase 3 inhibitor|Histone deacetylase 6 inhibitor|Histone deacetylase 2 inhibitor	6h	BRD-K81418486
vorinostat_LINCSCP_67160	1	-2.29612	2.42543	LINCSCP_67160	large intestine	Vorinostat	0.5uM	LIB_5	LSM-3828	Histone deacetylase 1 inhibitor|Histone deacetylase 3 inhibitor|Histone deacetylase 6 inhibitor|Histone deacetylase 2 inhibitor	24h	BRD-K81418486
vorinostat_LINCSCP_68485	1	-2.34771	2.50785	LINCSCP_68485	prostate	Vorinostat	10uM	LIB_5	LSM-3828	Histone deacetylase 1 inhibitor|Histone deacetylase 3 inhibitor|Histone deacetylase 6 inhibitor|Histone deacetylase 2 inhibitor	24h	BRD-K81418486
vorinostat_LINCSCP_68668	1	-2.1612	2.40099	LINCSCP_68668	prostate	Vorinostat	10uM	LIB_5	LSM-3828	Histone deacetylase 1 inhibitor|Histone deacetylase 3 inhibitor|Histone deacetylase 6 inhibitor|Histone deacetylase 2 inhibitor	24h	BRD-K81418486
vorinostat_LINCSCP_68680	1	-2.16035	2.39084	LINCSCP_68680	prostate	Vorinostat	10uM	LIB_5	LSM-3828	Histone deacetylase 1 inhibitor|Histone deacetylase 3 inhibitor|Histone deacetylase 6 inhibitor|Histone deacetylase 2 inhibitor	24h	BRD-K81418486
vorinostat_LINCSCP_68717	1	-2.22657	2.34823	LINCSCP_68717	prostate	Vorinostat	10uM	LIB_5	LSM-3828	Histone deacetylase 1 inhibitor|Histone deacetylase 3 inhibitor|Histone deacetylase 6 inhibitor|Histone deacetylase 2 inhibitor	24h	BRD-K81418486
vorinostat_LINCSCP_68798	1	-2.21202	2.32613	LINCSCP_68798	prostate	Vorinostat	10uM	LIB_5	LSM-3828	Histone deacetylase 1 inhibitor|Histone deacetylase 3 inhibitor|Histone deacetylase 6 inhibitor|Histone deacetylase 2 inhibitor	24h	BRD-K81418486
vorinostat_LINCSCP_68934	1	-2.28479	2.3783	LINCSCP_68934	prostate	Vorinostat	10uM	LIB_5	LSM-3828	Histone deacetylase 1 inhibitor|Histone deacetylase 3 inhibitor|Histone deacetylase 6 inhibitor|Histone deacetylase 2 inhibitor	24h	BRD-K81418486
vorinostat_LINCSCP_82210	1	-2.26008	2.36311	LINCSCP_82210	lung	Vorinostat	10uM	LIB_5	LSM-3828	Histone deacetylase 1 inhibitor|Histone deacetylase 3 inhibitor|Histone deacetylase 6 inhibitor|Histone deacetylase 2 inhibitor	24h	BRD-K81418486
vorinostat_LINCSCP_9501	1	-2.33861	2.35253	LINCSCP_9501	lung	Vorinostat	3uM	LIB_5	LSM-3828	Histone deacetylase 1 inhibitor|Histone deacetylase 3 inhibitor|Histone deacetylase 6 inhibitor|Histone deacetylase 2 inhibitor	24h	BRD-K81418486
vu0418934_2_LINCSCP_26160	1	-2.30496	2.33852	LINCSCP_26160	large intestine	VU0418934-2	10uM	LIB_5	LSM-3990		6h	BRD-K89093471
vu0418939_2_LINCSCP_21908	1	-2.20496	2.47813	LINCSCP_21908	liver	VU0418939-2	10uM	LIB_5	LSM-3547		6h	BRD-K69097969
vu0418947_2_LINCSCP_1426	1	-2.26798	2.42028	LINCSCP_1426	skin	VU0418947-2	10uM	LIB_5	LSM-3725	HIF modulator	24h	BRD-K76907295
wh_4_025_LINCSCP_115047	1	-2.15098	2.42127	LINCSCP_115047	breast	WH-4-025	1.11uM	LIB_5	LSM-44937		24h	BRD-U60236422
wh_4_025_LINCSCP_144889	1	-2.28497	2.35265	LINCSCP_144889		WH-4-025	0.12uM	LIB_5	LSM-44937		24h	BRD-U60236422
wh_4_025_LINCSCP_85759	1	-2.15985	2.35304	LINCSCP_85759	breast	WH-4-025	3.33uM	LIB_5	LSM-44937		3h	BRD-U60236422
xl888_LINCSCP_74568	1	-2.17152	2.45547	LINCSCP_74568	skin	XL888	10uM	LIB_5	LSM-45553		24h	BRD-A03506276
xl888_LINCSCP_74572	1	-2.28648	2.4426	LINCSCP_74572	skin	XL888	0.12uM	LIB_5	LSM-45553		24h	BRD-A03506276
xl888_LINCSCP_92913	1	-2.14039	2.39107	LINCSCP_92913	kidney epithelial	XL888	3.33uM	LIB_5	LSM-45553		24h	BRD-A03506276
xl888_LINCSCP_92915	1	-2.25939	2.36084	LINCSCP_92915	kidney epithelial	XL888	0.37uM	LIB_5	LSM-45553		24h	BRD-A03506276
13_methyl_7_[9_(4,4,5,5,5_pentafluoropentylsulfinyl)nonyl]_6,7,8,9,11,12,14,15,16,17_decahydrocyclopenta[a]phenanthrene_3,17_diol_LINCSCP_67504	2	-2.57681	2.99704	LINCSCP_67504	breast	13-Methyl-7-[9-(4,4,5,5,5-pentafluoropentylsulfinyl)nonyl]-6,7,8,9,11,12,14,15,16,17-decahydrocyclopenta[a]phenanthrene-3,17-diol	3uM	LIB_5	LSM-1895	Estrogen receptor antagonist	24h	BRD-A90490067
4,11_diethyl_4,9_dihydroxy_1h_pyrano[3',4':6,7]indolizino[1,2_b]quinoline_3,14(4h,12h)_dione_LINCSCP_92160	2	-2.40511	3.16362	LINCSCP_92160	kidney epithelial	SN-38	1.11uM	LIB_5	LSM-45563		24h	BRD-K89561498
5_nonyloxytryptamine_LINCSCP_21988	2	-2.34719	3.32625	LINCSCP_21988	liver	5-Nonyloxytryptamine	10uM	LIB_5	LSM-20005	Serotonin receptor agonist	6h	BRD-K08219523
5_phenethylquinoline_8_ol_LINCSCP_189049	2	-2.3853	3.0554	LINCSCP_189049	lung	5-Phenethylquinoline-8-ol	10uM	LIB_5	LSM-4135		24h	BRD-K95138506
a_443654_LINCSCP_29503	2	-2.63381	2.99431	LINCSCP_29503	breast epithelial	A-443654	1uM	LIB_5	LSM-1045	AKT inhibitor	24h	BRD-K38615104
altrenogest_LINCSCP_104603	2	-2.59048	3.41806	LINCSCP_104603	large intestine	Altrenogest	10uM	LIB_5	LSM-45810		24h	BRD-K14619660
altrenogest_LINCSCP_104605	2	-2.68892	3.45639	LINCSCP_104605	large intestine	Altrenogest	1.11uM	LIB_5	LSM-45810		24h	BRD-K14619660
altrenogest_LINCSCP_171659	2	-2.53131	3.01918	LINCSCP_171659	pancreas	altrenogest	0.37uM	LIB_5	LSM-45498		24h	BRD-K61195623
alvocidib_LINCSCP_110140	2	-2.29914	3.18575	LINCSCP_110140	large intestine	Alvocidib	0.37uM	LIB_5	LSM-1011	CDK inhibitor	24h	BRD-K87909389
alvocidib_LINCSCP_132556	2	-2.59438	3.01404	LINCSCP_132556	breast	Alvocidib	0.04uM	LIB_5	LSM-1011	CDK inhibitor	24h	BRD-K87909389
alvocidib_LINCSCP_251095	2	-2.45163	3.04571	LINCSCP_251095	breast	Alvocidib	0.1uM	LIB_5	LSM-1011	CDK inhibitor	24h	BRD-K87909389
arctigenin_LINCSCP_44240	2	-2.55393	3.06385	LINCSCP_44240	prostate	Arctigenin	10uM	LIB_5	LSM-3183	MEK inhibitor	24h	BRD-K53523901
azd_2014_LINCSCP_15382	2	-2.63249	3.05183	LINCSCP_15382	kidney epithelial	AZD-2014	10uM	LIB_5	LSM-5754	MTOR inhibitor	24h	BRD-K67566344
azd_5438_LINCSCP_108947	2	-2.5782	3.10954	LINCSCP_108947	large intestine	AZD-5438	10uM	LIB_5	LSM-1159	CDK inhibitor	24h	BRD-K72414522
azd_8055_LINCSCP_112962	2	-2.65471	3.13383	LINCSCP_112962	breast	AZD-8055	10uM	LIB_5	LSM-1007	MTOR inhibitor	24h	BRD-K69932463
azd_8055_LINCSCP_112964	2	-2.62011	3.19646	LINCSCP_112964	breast	AZD-8055	1.11uM	LIB_5	LSM-1007	MTOR inhibitor	24h	BRD-K69932463
azd_8055_LINCSCP_112965	2	-2.61504	3.19941	LINCSCP_112965	breast	AZD-8055	0.37uM	LIB_5	LSM-1007	MTOR inhibitor	24h	BRD-K69932463
azd_8055_LINCSCP_112967	2	-2.46301	3.02712	LINCSCP_112967	breast	AZD-8055	0.04uM	LIB_5	LSM-1007	MTOR inhibitor	24h	BRD-K69932463
azd_8055_LINCSCP_115440	2	-2.64831	3.033	LINCSCP_115440	breast	AZD-8055	10uM	LIB_5	LSM-1007	MTOR inhibitor	24h	BRD-K69932463
azd_8055_LINCSCP_11789	2	-2.47255	3.00659	LINCSCP_11789	breast	AZD-8055	10uM	LIB_5	LSM-1007	MTOR inhibitor	24h	BRD-K69932463
azd_8055_LINCSCP_129725	2	-2.72684	3.12606	LINCSCP_129725	prostate	AZD-8055	0.12uM	LIB_5	LSM-1007	MTOR inhibitor	24h	BRD-K69932463
azd_8055_LINCSCP_129726	2	-2.30904	3.13569	LINCSCP_129726	prostate	AZD-8055	0.04uM	LIB_5	LSM-1007	MTOR inhibitor	24h	BRD-K69932463
azd_8055_LINCSCP_131137	2	-2.72516	3.33215	LINCSCP_131137	breast epithelial	AZD-8055	0.37uM	LIB_5	LSM-1007	MTOR inhibitor	24h	BRD-K69932463
azd_8055_LINCSCP_131485	2	-2.6932	3.07688	LINCSCP_131485	breast epithelial	AZD-8055	3.33uM	LIB_5	LSM-1007	MTOR inhibitor	3h	BRD-K69932463
azd_8055_LINCSCP_163481	2	-2.59888	3.11655	LINCSCP_163481	breast	AZD-8055	3.33uM	LIB_5	LSM-1007	MTOR inhibitor	24h	BRD-K69932463
azd_8055_LINCSCP_19387	2	-2.29815	3.20852	LINCSCP_19387	lung	AZD-8055	10uM	LIB_5	LSM-1007	MTOR inhibitor	24h	BRD-K69932463
azd_8055_LINCSCP_24380	2	-2.7342	3.25701	LINCSCP_24380	breast	AZD-8055	1uM	LIB_5	LSM-1007	MTOR inhibitor	24h	BRD-K69932463
azd_8055_LINCSCP_30615	2	-2.37194	3.12203	LINCSCP_30615	breast	AZD-8055	10uM	LIB_5	LSM-1007	MTOR inhibitor	24h	BRD-K69932463
azd_8055_LINCSCP_56927	2	-2.30627	3.15893	LINCSCP_56927	prostate	AZD-8055	10uM	LIB_5	LSM-1007	MTOR inhibitor	24h	BRD-K69932463
azd_8055_LINCSCP_81364	2	-2.34855	3.0618	LINCSCP_81364	lung	AZD-8055	10uM	LIB_5	LSM-1007	MTOR inhibitor	24h	BRD-K69932463
batimastat_LINCSCP_101144	2	-2.35831	3.14097	LINCSCP_101144	large intestine	Batimastat	1.11uM	LIB_5	LSM-6276		24h	BRD-K25361343
bms_536924_LINCSCP_25523	2	-2.567	3.00527	LINCSCP_25523	large intestine	BMS-536924	10uM	LIB_5	LSM-1210	IGF-1 inhibitor	24h	BRD-K34581968
bms_536924_LINCSCP_35979	2	-2.56985	3.07925	LINCSCP_35979	breast	BMS-536924	1uM	LIB_5	LSM-1210	IGF-1 inhibitor	24h	BRD-K34581968
bms_536924_LINCSCP_35980	2	-2.62565	3.06582	LINCSCP_35980	breast	BMS-536924	3uM	LIB_5	LSM-1210	IGF-1 inhibitor	24h	BRD-K34581968
brd_a28746609_LINCSCP_169350	2	-2.63118	3.08705	LINCSCP_169350	pancreas	BRD-A28746609	10uM	LIB_5	LSM-1102	Tubulin inhibitor	24h	BRD-A28746609
brd_a28746609_LINCSCP_169354	2	-2.51231	3.2168	LINCSCP_169354	pancreas	BRD-A28746609	0.12uM	LIB_5	LSM-1102	Tubulin inhibitor	24h	BRD-A28746609
butoconazole_LINCSCP_32807	2	-2.56291	3.00962	LINCSCP_32807	breast	Butoconazole	10uM	LIB_5	LSM-1344	Cytochrome P450 51 inhibitor	24h	BRD-A16665823
chembl1456638_LINCSCP_19842	2	-2.29967	3.10944	LINCSCP_19842	lung	CHEMBL1456638	10uM	LIB_5	LSM-42884		6h	BRD-K14027855
chembl179288_LINCSCP_19393	2	-2.6608	3.03866	LINCSCP_19393	lung	CHEMBL179288	10uM	LIB_5	LSM-3648		24h	BRD-K73395020
chembl416418_LINCSCP_25461	2	-2.53893	3.11096	LINCSCP_25461	large intestine	CHEMBL416418	60uM	LIB_5	LSM-6211	Glucosyltransferase inhibitor	24h	BRD-K05653692
clofazimine_LINCSCP_105861	2	-2.45401	3.15576	LINCSCP_105861	large intestine	Clofazimine	10uM	LIB_5	LSM-5669	GK0582 inhibitor	24h	BRD-K56614220
clofibrate_LINCSCP_173505	2	-2.43303	3.15098	LINCSCP_173505	pancreas	Clofibric acid	0.12uM	LIB_5	LSM-2427	PPAR receptor agonist	24h	BRD-K19111024
cnqx_LINCSCP_72841	2	-2.60881	3.19982	LINCSCP_72841	skin	Cnqx	10uM	LIB_5	LSM-3184		24h	BRD-K19438463
cnqx_LINCSCP_72843	2	-2.67662	3.00131	LINCSCP_72843	skin	Cnqx	1.11uM	LIB_5	LSM-3184		24h	BRD-K19438463
dactolisib_LINCSCP_101812	2	-2.59696	3.09018	LINCSCP_101812	large intestine	Dactolisib	10uM	LIB_5	LSM-4255	MTOR inhibitor|PI3K inhibitor	24h	BRD-K12184916
dactolisib_LINCSCP_111463	2	-2.56235	3.29392	LINCSCP_111463	liver	Dactolisib	10uM	LIB_5	LSM-4255	MTOR inhibitor|PI3K inhibitor	24h	BRD-K12184916
dactolisib_LINCSCP_111464	2	-2.53195	3.06083	LINCSCP_111464	liver	Dactolisib	3.33uM	LIB_5	LSM-4255	MTOR inhibitor|PI3K inhibitor	24h	BRD-K12184916
dactolisib_LINCSCP_111465	2	-2.62419	3.21764	LINCSCP_111465	liver	Dactolisib	1.11uM	LIB_5	LSM-4255	MTOR inhibitor|PI3K inhibitor	24h	BRD-K12184916
dactolisib_LINCSCP_111466	2	-2.53129	3.01425	LINCSCP_111466	liver	Dactolisib	0.37uM	LIB_5	LSM-4255	MTOR inhibitor|PI3K inhibitor	24h	BRD-K12184916
dactolisib_LINCSCP_111467	2	-2.49016	3.19276	LINCSCP_111467	liver	Dactolisib	0.12uM	LIB_5	LSM-4255	MTOR inhibitor|PI3K inhibitor	24h	BRD-K12184916
dactolisib_LINCSCP_115011	2	-2.59379	3.06469	LINCSCP_115011	breast	Dactolisib	1.11uM	LIB_5	LSM-4255	MTOR inhibitor|PI3K inhibitor	24h	BRD-K12184916
dactolisib_LINCSCP_115013	2	-2.46429	3.1091	LINCSCP_115013	breast	Dactolisib	0.12uM	LIB_5	LSM-4255	MTOR inhibitor|PI3K inhibitor	24h	BRD-K12184916
dactolisib_LINCSCP_115364	2	-2.7064	3.2184	LINCSCP_115364	breast	Dactolisib	1.11uM	LIB_5	LSM-4255	MTOR inhibitor|PI3K inhibitor	3h	BRD-K12184916
dactolisib_LINCSCP_116425	2	-2.67222	3.15221	LINCSCP_116425	large intestine	Dactolisib	0.12uM	LIB_5	LSM-4255	MTOR inhibitor|PI3K inhibitor	24h	BRD-K12184916
dactolisib_LINCSCP_130704	2	-2.69098	3.09161	LINCSCP_130704	breast epithelial	Dactolisib	3.33uM	LIB_5	LSM-4255	MTOR inhibitor|PI3K inhibitor	24h	BRD-K12184916
dactolisib_LINCSCP_130707	2	-2.59526	3.11079	LINCSCP_130707	breast epithelial	Dactolisib	0.12uM	LIB_5	LSM-4255	MTOR inhibitor|PI3K inhibitor	24h	BRD-K12184916
dactolisib_LINCSCP_132115	2	-2.6846	3.0871	LINCSCP_132115	breast	Dactolisib	3.33uM	LIB_5	LSM-4255	MTOR inhibitor|PI3K inhibitor	24h	BRD-K12184916
dactolisib_LINCSCP_135183	2	-2.64056	3.06111	LINCSCP_135183	breast	Dactolisib	3.33uM	LIB_5	LSM-4255	MTOR inhibitor|PI3K inhibitor	24h	BRD-K12184916
dactolisib_LINCSCP_144853	2	-2.55568	2.98514	LINCSCP_144853		Dactolisib	0.12uM	LIB_5	LSM-4255	MTOR inhibitor|PI3K inhibitor	24h	BRD-K12184916
dactolisib_LINCSCP_151024	2	-2.58696	2.98042	LINCSCP_151024	prostate	Dactolisib	0.37uM	LIB_5	LSM-4255	MTOR inhibitor|PI3K inhibitor	24h	BRD-K12184916
dactolisib_LINCSCP_25477	2	-2.66664	3.09639	LINCSCP_25477	large intestine	Dactolisib	0.5uM	LIB_5	LSM-4255	MTOR inhibitor|PI3K inhibitor	24h	BRD-K12184916
dactolisib_LINCSCP_30493	2	-2.60524	3.29577	LINCSCP_30493	breast	Dactolisib	0.5uM	LIB_5	LSM-4255	MTOR inhibitor|PI3K inhibitor	24h	BRD-K12184916
dactolisib_LINCSCP_657	2	-2.36971	3.14226	LINCSCP_657	skin	Dactolisib	0.5uM	LIB_5	LSM-4255	MTOR inhibitor|PI3K inhibitor	24h	BRD-K12184916
dactolisib_LINCSCP_81288	2	-2.37635	3.31345	LINCSCP_81288	lung	Dactolisib	1.11uM	LIB_5	LSM-4255	MTOR inhibitor|PI3K inhibitor	24h	BRD-K12184916
dactolisib_LINCSCP_81290	2	-2.57945	3.08925	LINCSCP_81290	lung	Dactolisib	0.12uM	LIB_5	LSM-4255	MTOR inhibitor|PI3K inhibitor	24h	BRD-K12184916
dactolisib_LINCSCP_85369	2	-2.60319	3.1215	LINCSCP_85369	breast	Dactolisib	3.33uM	LIB_5	LSM-4255	MTOR inhibitor|PI3K inhibitor	24h	BRD-K12184916
dactolisib_LINCSCP_85370	2	-2.43285	3.06691	LINCSCP_85370	breast	Dactolisib	1.11uM	LIB_5	LSM-4255	MTOR inhibitor|PI3K inhibitor	24h	BRD-K12184916
dactolisib_LINCSCP_85372	2	-2.41886	3.07216	LINCSCP_85372	breast	Dactolisib	0.12uM	LIB_5	LSM-4255	MTOR inhibitor|PI3K inhibitor	24h	BRD-K12184916
dactolisib_LINCSCP_99630	2	-2.32171	3.15484	LINCSCP_99630	lung	Dactolisib	10uM	LIB_5	LSM-4255	MTOR inhibitor|PI3K inhibitor	24h	BRD-K12184916
dactolisib_LINCSCP_99634	2	-2.44289	3.17524	LINCSCP_99634	lung	Dactolisib	0.12uM	LIB_5	LSM-4255	MTOR inhibitor|PI3K inhibitor	24h	BRD-K12184916
gossypol_LINCSCP_4502	2	-2.44717	3.03458	LINCSCP_4502	lung	Gossypol	10uM	LIB_5	LSM-6229	BCL inhibitor|MCL1 inhibitor	24h	BRD-K19295594
gr_127935_LINCSCP_33333	2	-2.65262	3.19446	LINCSCP_33333	breast	GR-127935	10uM	LIB_5	LSM-2243	Serotonin receptor antagonist	24h	BRD-K11911061
gr_127935_LINCSCP_42728	2	-2.64823	3.00207	LINCSCP_42728	neural progenitor cells	GR-127935	10uM	LIB_5	LSM-2243	Serotonin receptor antagonist	24h	BRD-K11911061
griseofulvin_LINCSCP_104399	2	-2.64843	3.14996	LINCSCP_104399	large intestine	Griseofulvin	10uM	LIB_5	LSM-5259	Tubulin inhibitor	24h	BRD-K12423485
gw843682x_LINCSCP_145660	2	-2.27422	3.16025	LINCSCP_145660		GW843682X	0.37uM	LIB_5	LSM-1014	PLK inhibitor	3h	BRD-K90382497
gw843682x_LINCSCP_206380	2	-2.42538	3.04592	LINCSCP_206380	ovary	GW843682X	10uM	LIB_5	LSM-1014	PLK inhibitor	6h	BRD-K90382497
hg_5_88_01_LINCSCP_131501	2	-2.56242	3.17504	LINCSCP_131501	breast epithelial	SCHEMBL3958507	0.04uM	LIB_5	LSM-5245	Protein kinase inhibitor	3h	BRD-K06569345
hinokitiol_LINCSCP_18579	2	-2.6313	3.16464	LINCSCP_18579	lung	Hinokitiol	10uM	LIB_5	LSM-2835	Tyrosinase inhibitor	24h	BRD-K37691127
hmn_214_LINCSCP_82646	2	-2.51385	3.16968	LINCSCP_82646	lung	HMN-214	1.11uM	LIB_5	LSM-42802	PLK inhibitor	24h	BRD-K70511574
ku0060648_LINCSCP_9702	2	-2.60277	3.00989	LINCSCP_9702	lung	KU0060648	3uM	LIB_5	LSM-4935	DNA dependent protein kinase inhibitor|PI3K inhibitor	24h	BRD-K09499853
lexibulin_LINCSCP_135770	2	-2.54816	2.98941	LINCSCP_135770	breast	Lexibulin	10uM	LIB_5	LSM-6232	Tubulin inhibitor	24h	BRD-K23363278
lexibulin_LINCSCP_90590	2	-2.65028	3.47829	LINCSCP_90590	kidney epithelial	Lexibulin	10uM	LIB_5	LSM-6232	Tubulin inhibitor	24h	BRD-K23363278
mebendazole_LINCSCP_171512	2	-2.30352	3.46214	LINCSCP_171512	pancreas	Mebendazole	10uM	LIB_5	LSM-3749	Tubulin inhibitor	24h	BRD-K77987382
mitoxantrone_LINCSCP_9461	2	-2.45553	3.01093	LINCSCP_9461	lung	Mitoxantrone	3uM	LIB_5	LSM-2481	DNA topoisomerase II alpha inhibitor	24h	BRD-K21680192
nms_1286937_LINCSCP_160070	2	-2.59957	3.24714	LINCSCP_160070	prostate	NMS-1286937	10uM	LIB_5	LSM-45818		24h	BRD-K83699324
nms_1286937_LINCSCP_173663	2	-2.42001	3.19713	LINCSCP_173663	pancreas	NMS-1286937	10uM	LIB_5	LSM-45818		24h	BRD-K83699324
nvp_auy922_LINCSCP_132358	2	-2.36992	3.21274	LINCSCP_132358	breast	NVP-AUY922	0.12uM	LIB_5	LSM-1162		3h	BRD-K65182930
nvp_auy922_LINCSCP_9484	2	-2.60844	3.00357	LINCSCP_9484	lung	NVP-AUY922	10uM	LIB_5	LSM-1162	HSP inhibitor	24h	BRD-K41859756
obatoclax_LINCSCP_6149	2	-2.685	3.10837	LINCSCP_6149	lung	Obatoclax	10uM	LIB_5	LSM-43178	BCL inhibitor	24h	BRD-K15600710
ofloxacin_LINCSCP_79483	2	-2.67196	3.27222	LINCSCP_79483	skin	Enoxacin	1.11uM	LIB_5	LSM-5848	Topoisomerase inhibitor	24h	BRD-K78113049
olanzapine_LINCSCP_168105	2	-2.58917	3.03915	LINCSCP_168105	pancreas	Olanzapine	3.33uM	LIB_5	LSM-5359	Dopamine receptor antagonist|Serotonin receptor antagonist	24h	BRD-K18895904
oxetane_LINCSCP_9891	2	-2.63019	2.98889	LINCSCP_9891	lung	Oxetane	3uM	LIB_5	LSM-44627		24h	BRD-A69592287
ozagrel_LINCSCP_106645	2	-2.67334	3.02682	LINCSCP_106645	large intestine	Ozagrel	3.33uM	LIB_5	LSM-42902	Thromboxane synthase inhibitor	24h	BRD-K53061490
pac_1_LINCSCP_30286	2	-2.49781	3.0791	LINCSCP_30286	breast	PAC-1	10uM	LIB_5	LSM-3119	Caspase activator	24h	BRD-K50841342
pd_0325901_LINCSCP_116181	2	-2.65725	2.98324	LINCSCP_116181	large intestine	PD-0325901	10uM	LIB_5	LSM-1101	MAP kinase inhibitor|MEK inhibitor|Protein kinase inhibitor	24h	BRD-K49865102
pd_0325901_LINCSCP_144615	2	-2.66801	3.02366	LINCSCP_144615		PD-0325901	0.12uM	LIB_5	LSM-1101	MAP kinase inhibitor|MEK inhibitor|Protein kinase inhibitor	24h	BRD-K49865102
pd_0325901_LINCSCP_82026	2	-2.64595	3.10065	LINCSCP_82026	lung	PD-0325901	10uM	LIB_5	LSM-1101	MAP kinase inhibitor|MEK inhibitor|Protein kinase inhibitor	24h	BRD-K49865102
pentobarbital_LINCSCP_73224	2	-2.51932	2.99717	LINCSCP_73224	skin	Pentobarbital	10uM	LIB_5	LSM-1566	Barbiturate antiepileptic|GABA receptor modulator	24h	BRD-A44448661
pentobarbital_LINCSCP_73226	2	-2.62191	3.01179	LINCSCP_73226	skin	Pentobarbital	1.11uM	LIB_5	LSM-1566	Barbiturate antiepileptic|GABA receptor modulator	24h	BRD-A44448661
pentobarbital_LINCSCP_91553	2	-2.53182	3.2419	LINCSCP_91553	kidney epithelial	Pentobarbital	3.33uM	LIB_5	LSM-1566	Barbiturate antiepileptic|GABA receptor modulator	24h	BRD-A44448661
pentobarbital_LINCSCP_91555	2	-2.58736	3.08491	LINCSCP_91555	kidney epithelial	Pentobarbital	0.37uM	LIB_5	LSM-1566	Barbiturate antiepileptic|GABA receptor modulator	24h	BRD-A44448661
pentobarbital_LINCSCP_91556	2	-2.31258	3.27188	LINCSCP_91556	kidney epithelial	Pentobarbital	0.12uM	LIB_5	LSM-1566	Barbiturate antiepileptic|GABA receptor modulator	24h	BRD-A44448661
pentobarbital_LINCSCP_91557	2	-2.38314	3.2043	LINCSCP_91557	kidney epithelial	Pentobarbital	0.04uM	LIB_5	LSM-1566	Barbiturate antiepileptic|GABA receptor modulator	24h	BRD-A44448661
pf_03758309_LINCSCP_114440	2	-2.28306	3.18387	LINCSCP_114440	breast	PF-03758309	10uM	LIB_5	LSM-4254	Serine/threonine-protein kinase PAK 4 inhibitor	24h	BRD-K37764012
pf_03758309_LINCSCP_148124	2	-2.61551	3.03868	LINCSCP_148124		PF-03758309	3.33uM	LIB_5	LSM-4254	Serine/threonine-protein kinase PAK 4 inhibitor	24h	BRD-K37764012
pf_03758309_LINCSCP_82490	2	-2.42868	3.14002	LINCSCP_82490	lung	PF-03758309	3.33uM	LIB_5	LSM-4254	Serine/threonine-protein kinase PAK 4 inhibitor	24h	BRD-K37764012
pi_103_LINCSCP_111727	2	-2.5307	3.0729	LINCSCP_111727	liver	PI-103	10uM	LIB_5	LSM-1126	MTOR inhibitor|PI3K inhibitor	24h	BRD-K67868012
pi_103_LINCSCP_113146	2	-2.59908	3.19157	LINCSCP_113146	breast	PI-103	10uM	LIB_5	LSM-1126	MTOR inhibitor|PI3K inhibitor	24h	BRD-K67868012
pi_103_LINCSCP_113147	2	-2.4743	3.21876	LINCSCP_113147	breast	PI-103	3.33uM	LIB_5	LSM-1126	MTOR inhibitor|PI3K inhibitor	24h	BRD-K67868012
pi_103_LINCSCP_113149	2	-2.69517	3.21147	LINCSCP_113149	breast	PI-103	0.37uM	LIB_5	LSM-1126	MTOR inhibitor|PI3K inhibitor	24h	BRD-K67868012
pi_103_LINCSCP_151289	2	-2.51698	3.26478	LINCSCP_151289	prostate	PI-103	0.12uM	LIB_5	LSM-1126	MTOR inhibitor|PI3K inhibitor	24h	BRD-K67868012
pi_103_LINCSCP_163667	2	-2.63412	3.21999	LINCSCP_163667	breast	PI-103	3.33uM	LIB_5	LSM-1126	MTOR inhibitor|PI3K inhibitor	24h	BRD-K67868012
pi_103_LINCSCP_163669	2	-2.58622	3.17889	LINCSCP_163669	breast	PI-103	0.37uM	LIB_5	LSM-1126	MTOR inhibitor|PI3K inhibitor	24h	BRD-K67868012
pi_103_LINCSCP_73473	2	-2.45765	3.16281	LINCSCP_73473	skin	PI-103	10uM	LIB_5	LSM-1126	MTOR inhibitor|PI3K inhibitor	24h	BRD-K67868012
pi_103_LINCSCP_73474	2	-2.42087	3.12543	LINCSCP_73474	skin	PI-103	3.33uM	LIB_5	LSM-1126	MTOR inhibitor|PI3K inhibitor	24h	BRD-K67868012
pi_103_LINCSCP_81552	2	-2.63156	3.13109	LINCSCP_81552	lung	PI-103	1.11uM	LIB_5	LSM-1126	MTOR inhibitor|PI3K inhibitor	24h	BRD-K67868012
pi_103_LINCSCP_85989	2	-2.60729	2.99943	LINCSCP_85989	breast	PI-103	0.37uM	LIB_5	LSM-1126	MTOR inhibitor|PI3K inhibitor	24h	BRD-K67868012
pnu_74654_LINCSCP_44929	2	-2.58718	3.022	LINCSCP_44929	prostate	PNU-74654	80uM	LIB_5	LSM-44945	Beta-catenin inhibitor	24h	BRD-K30707190
pnu_74654_LINCSCP_45161	2	-2.5195	3.06332	LINCSCP_45161	prostate	PNU-74654	80uM	LIB_5	LSM-44945	Beta-catenin inhibitor	6h	BRD-K30707190
podofilox_LINCSCP_173417	2	-2.71619	3.05435	LINCSCP_173417	pancreas	Podofilox	10uM	LIB_5	LSM-3055	Microtubule inhibitor|Tubulin inhibitor	24h	BRD-K47869605
podofilox_LINCSCP_173418	2	-2.55981	3.28839	LINCSCP_173418	pancreas	Podofilox	3.33uM	LIB_5	LSM-3055	Microtubule inhibitor|Tubulin inhibitor	24h	BRD-K47869605
rimcazole_LINCSCP_126028	2	-2.73392	3.23572	LINCSCP_126028	large intestine	Rimcazole	10uM	LIB_5	LSM-5777	Sigma receptor antagonist	24h	BRD-K70490179
sb225002_LINCSCP_4567	2	-2.51863	2.98305	LINCSCP_4567	lung	SB225002	10uM	LIB_5	LSM-3367	CC chemokine receptor antagonist	24h	BRD-K61323504
schembl16226502_LINCSCP_148062	2	-2.61568	3.22313	LINCSCP_148062		SCHEMBL16226502	10uM	LIB_5	LSM-43056	HSP inhibitor	24h	BRD-A61304759
temozolomide_LINCSCP_121013	2	-2.41915	3.15577	LINCSCP_121013	large intestine	Temozolomide	10uM	LIB_5	LSM-4590	DNA alkylating drug	24h	BRD-K32107296
temozolomide_LINCSCP_21073	2	-2.68651	3.00998	LINCSCP_21073	lung	Temozolomide	0.5uM	LIB_5	LSM-4590	DNA alkylating drug	6h	BRD-K32107296
trametinib_LINCSCP_115081	2	-2.37029	3.13573	LINCSCP_115081	breast	Trametinib	10uM	LIB_5	LSM-1143	MEK inhibitor	24h	BRD-K12343256
triclosan_LINCSCP_21530	2	-2.65017	3.02717	LINCSCP_21530	liver	Triclosan	10uM	LIB_5	LSM-2929	Enoyl-[acyl-carrier-protein] reductase [NADH] inhibitor	6h	BRD-K41731458
triclosan_LINCSCP_22686	2	-2.61544	3.01276	LINCSCP_22686	liver	Triclosan	10uM	LIB_5	LSM-2929	Enoyl-[acyl-carrier-protein] reductase [NADH] inhibitor	6h	BRD-K41731458
triclosan_LINCSCP_42563	2	-2.418	3.23723	LINCSCP_42563	neural progenitor cells	Triclosan	10uM	LIB_5	LSM-2929	Enoyl-[acyl-carrier-protein] reductase [NADH] inhibitor	24h	BRD-K41731458
vorinostat_LINCSCP_36299	2	-2.53448	2.98393	LINCSCP_36299	breast	Vorinostat	1uM	LIB_5	LSM-3828	Histone deacetylase 1 inhibitor|Histone deacetylase 3 inhibitor|Histone deacetylase 6 inhibitor|Histone deacetylase 2 inhibitor	24h	BRD-K81418486
vu0418947_2_LINCSCP_21918	2	-2.43152	3.02939	LINCSCP_21918	liver	VU0418947-2	10uM	LIB_5	LSM-3725	HIF modulator	6h	BRD-K76907295
wh_4_025_LINCSCP_99669	2	-2.45922	3.15536	LINCSCP_99669	lung	WH-4-025	0.37uM	LIB_5	LSM-44937		24h	BRD-U60236422
xl888_LINCSCP_104723	2	-2.56137	3.38207	LINCSCP_104723	large intestine	XL888	10uM	LIB_5	LSM-45553		24h	BRD-A03506276
xl888_LINCSCP_169902	2	-2.49169	3.22419	LINCSCP_169902	pancreas	XL888	10uM	LIB_5	LSM-45553		24h	BRD-A03506276
xl888_LINCSCP_169904	2	-2.53145	3.17183	LINCSCP_169904	pancreas	XL888	1.11uM	LIB_5	LSM-45553		24h	BRD-A03506276
xl888_LINCSCP_169905	2	-2.43265	3.09504	LINCSCP_169905	pancreas	XL888	0.37uM	LIB_5	LSM-45553		24h	BRD-A03506276
1268524_70_4_CTRS_1139	3	-0.456158	-2.34115	CTRS_1139	bone cancer	1268524-70-4	0.002 - 66uM	LIB_10	LSM-6332			BRD-K54606188
1268524_70_4_CTRS_3514	3	-0.69084	-3.63511	CTRS_3514	kidney cancer	1268524-70-4	0.002 - 66uM	LIB_10	LSM-6332			BRD-K54606188
1268524_70_4_CTRS_3992	3	0.115586	-2.91174	CTRS_3992	large intestine cancer	1268524-70-4	0.002 - 66uM	LIB_10	LSM-6332			BRD-K54606188
1268524_70_4_CTRS_4466	3	-0.148173	-2.72942	CTRS_4466	liver cancer	1268524-70-4	0.002 - 66uM	LIB_10	LSM-6332			BRD-K54606188
1268524_70_4_CTRS_6382	3	-0.0914835	-2.60674	CTRS_6382	ovary cancer	1268524-70-4	0.002 - 66uM	LIB_10	LSM-6332			BRD-K54606188
1268524_70_4_CTRS_7332	3	-0.360072	-2.91501	CTRS_7332	skin cancer	1268524-70-4	0.002 - 66uM	LIB_10	LSM-6332			BRD-K54606188
1268524_70_4_CTRS_8718	3	-0.317711	-2.50272	CTRS_8718	thyroid cancer	1268524-70-4	0.002 - 66uM	LIB_10	LSM-6332			BRD-K54606188
1268524_70_4_CTRS_9193	3	-0.871736	-3.12191	CTRS_9193	upper aerodigestive tract cancer	1268524-70-4	0.002 - 66uM	LIB_10	LSM-6332			BRD-K54606188
1268524_70_4_LINCSCP_148846	3	-0.11943	-2.344	LINCSCP_148846	neural progenitor cells	1268524-70-4	0.12uM	LIB_5	LSM-6332		24h	BRD-K54606188
17_beta_estradiol_EBI_2366	3	-0.845772	-3.53302	EBI_2366				LIB_13
17_beta_estradiol_EBI_3221	3	-0.00350065	-2.16075	EBI_3221				LIB_13
179324_69_7_CTRS_1901	3	0.292876	-3.00052	CTRS_1901	central nervous system cancer	179324-69-7	0.000004 - 0.130uM	LIB_10	LSM-6281	NFkB pathway inhibitor|Proteasome inhibitor		BRD-K88510285
179324_69_7_CTRS_4753	3	-0.491641	-2.30098	CTRS_4753	lung cancer	179324-69-7	0.000004 - 0.130uM	LIB_10	LSM-6281	NFkB pathway inhibitor|Proteasome inhibitor		BRD-K88510285
179324_69_7_CTRS_6670	3	0.152248	-2.18533	CTRS_6670	pancreas cancer	179324-69-7	0.000004 - 0.130uM	LIB_10	LSM-6281	NFkB pathway inhibitor|Proteasome inhibitor		BRD-K88510285
3_chloro_l_alanine_LINCSCP_29291	3	0.245137	-2.36849	LINCSCP_29291	intestine	3-Chloro-l-alanine	0.5uM	LIB_5	LSM-6205	Protein synthesis inhibitor	6h	BRD-K01976263
3_chloro_l_alanine_LINCSCP_43723	3	0.144504	-2.27138	LINCSCP_43723	ovary	3-Chloro-l-alanine	0.5uM	LIB_5	LSM-6205	Protein synthesis inhibitor	6h	BRD-K01976263
4,11_diethyl_4,9_dihydroxy_1h_pyrano[3',4':6,7]indolizino[1,2_b]quinoline_3,14(4h,12h)_dione_CTRS_1303	3	-0.501749	-2.27045	CTRS_1303	bone cancer	4,11-Diethyl-4,9-dihydroxy-1H-pyrano[3',4':6,7]indolizino[1,2-b]quinoline-3,14(4H,12H)-dione	0.000041 - 1.30uM	LIB_10	LSM-6189	Topoisomerase inhibitor		BRD-A36630025
4,11_diethyl_4,9_dihydroxy_1h_pyrano[3',4':6,7]indolizino[1,2_b]quinoline_3,14(4h,12h)_dione_CTRS_152	3	0.67483	-2.14153	CTRS_152	CTRP cell lines	4,11-Diethyl-4,9-dihydroxy-1H-pyrano[3',4':6,7]indolizino[1,2-b]quinoline-3,14(4H,12H)-dione	0.000041 - 1.30uM	LIB_10	LSM-6189	Topoisomerase inhibitor		BRD-A36630025
4,11_diethyl_4,9_dihydroxy_1h_pyrano[3',4':6,7]indolizino[1,2_b]quinoline_3,14(4h,12h)_dione_CTRS_3684	3	0.125207	-2.75066	CTRS_3684	kidney cancer	4,11-Diethyl-4,9-dihydroxy-1H-pyrano[3',4':6,7]indolizino[1,2-b]quinoline-3,14(4H,12H)-dione	0.000041 - 1.30uM	LIB_10	LSM-6189	Topoisomerase inhibitor		BRD-A36630025
a_443654_LINCSCP_52379	3	0.0942975	-2.34714	LINCSCP_52379		A-443654	10uM	LIB_5	LSM-1045	AKT inhibitor	24h	BRD-K38615104
abt_751_LINCSCP_12580	3	0.0699919	-2.1521	LINCSCP_12580	large intestine	ABT-751	10uM	LIB_5	LSM-6285	Tubulin inhibitor	6h	BRD-K91623615
abt_751_LINCSCP_206836	3	-0.123226	-2.63269	LINCSCP_206836	ovary	ABT-751	10uM	LIB_5	LSM-6285	Tubulin inhibitor	6h	BRD-K91623615
abt_751_LINCSCP_51246	3	-0.0149196	-2.51054	LINCSCP_51246	ovary	ABT-751	10uM	LIB_5	LSM-6285	Tubulin inhibitor	6h	BRD-K91623615
ac1o9zp5_LINCSCP_257907	3	0.197652	-2.50517	LINCSCP_257907		AC1O9ZP5	10uM	LIB_5	LSM-6676		24h	BRD-K82837433
acebutolol_LINCSCP_47454	3	-0.0241577	-2.2807	LINCSCP_47454	prostate	Acebutolol	10uM	LIB_5	LSM-4384	Adrenergic receptor antagonist	24h	BRD-A29260609
albendazole_DM_1619	3	-0.371209	-2.6113	DM_1619	liver	ALBENDAZOLE	62 mg/kg	LIB_12	LSM-3782	Tubulin inhibitor	1 d
albendazole_DM_79	3	-0.651731	-2.73776	DM_79	liver	ALBENDAZOLE	62 mg/kg	LIB_12	LSM-3782	Tubulin inhibitor	1 d
albendazole_LINCSCP_161675	3	0.0907537	-2.09157	LINCSCP_161675	prostate	Albendazole	0.37uM	LIB_5	LSM-3782	Tubulin inhibitor	24h	BRD-K79131256
alisertib_CTRS_4711	3	-0.963715	-2.36517	CTRS_4711	lung cancer	Alisertib	0.002 - 66uM	LIB_10	LSM-37184	Aurora kinase inhibitor		BRD-K75295174
alisertib_CTRS_5192	3	-0.636344	-3.03815	CTRS_5192	non-haematopoietic and non-lymphoid cancer	Alisertib	0.002 - 66uM	LIB_10	LSM-37184	Aurora kinase inhibitor		BRD-K75295174
alisertib_CTRS_7108	3	-0.481901	-2.82796	CTRS_7108	skin cancer	Alisertib	0.002 - 66uM	LIB_10	LSM-37184	Aurora kinase inhibitor		BRD-K75295174
alisertib_CTRS_7578	3	-0.672914	-2.82142	CTRS_7578	soft tissue cancer	Alisertib	0.002 - 66uM	LIB_10	LSM-37184	Aurora kinase inhibitor		BRD-K75295174
alisertib_LINCSCP_213312	3	0.0800024	-2.38246	LINCSCP_213312	kidney epithelial	Alisertib	3.33uM	LIB_5	LSM-37184	Aurora kinase inhibitor	24h	BRD-K75295174
alosetron_LINCSCP_5746	3	0.000158327	-2.26164	LINCSCP_5746	lung	Alosetron	10uM	LIB_5	LSM-5576	Serotonin receptor antagonist	24h	BRD-K46742498
alvocidib_CTRS_1861	3	-0.790107	-3.36633	CTRS_1861	central nervous system cancer	alvocidib	0.002 - 66uM	LIB_10				BRD-K68682020
alvocidib_CTRS_4712	3	-0.952634	-2.98175	CTRS_4712	lung cancer	alvocidib	0.002 - 66uM	LIB_10				BRD-K68682020
alvocidib_CTRS_7579	3	-0.468619	-3.41652	CTRS_7579	soft tissue cancer	alvocidib	0.002 - 66uM	LIB_10				BRD-K68682020
amonafide_LINCSCP_20292	3	0.0373641	-2.19621	LINCSCP_20292	lung	Amonafide	10uM	LIB_5	LSM-5667	Topoisomerase inhibitor	6h	BRD-K56334280
ampicillin_DM_1755	3	0.943547	-3.75929	DM_1755	kidney	AMPICILLIN	2000 mg/kg	LIB_12			3 d
amsacrine_LINCSCP_109096	3	0.115465	-2.02922	LINCSCP_109096	large intestine	AMSACRINE	3.33uM	LIB_5	LSM-45972		24h	BRD-K68346641
amsacrine_LINCSCP_109098	3	0.384065	-2.68252	LINCSCP_109098	large intestine	AMSACRINE	0.37uM	LIB_5	LSM-45972		24h	BRD-K68346641
amsacrine_LINCSCP_109099	3	0.263758	-2.03977	LINCSCP_109099	large intestine	AMSACRINE	0.12uM	LIB_5	LSM-45972		24h	BRD-K68346641
amsacrine_LINCSCP_11219	3	-0.0235653	-2.13591	LINCSCP_11219	adipose	N-[4-(Acridin-9-ylmethyl)-3-methoxyphenyl]methanesulfonamide	10uM	LIB_5	LSM-4221	Topoisomerase inhibitor	24h	BRD-K98490050
amsacrine_LINCSCP_125899	3	-0.112368	-2.30208	LINCSCP_125899	large intestine	AMSACRINE	0.37uM	LIB_5	LSM-45972		24h	BRD-K68346641
amsacrine_LINCSCP_19149	3	0.196463	-1.95232	LINCSCP_19149	lung	N-[4-(Acridin-9-ylmethyl)-3-methoxyphenyl]methanesulfonamide	10uM	LIB_5	LSM-4221	Topoisomerase inhibitor	6h	BRD-K98490050
artesunate_EBI_5261	3	-0.223113	-5.08914	EBI_5261				LIB_13
artesunate_EBI_5262	3	-0.879775	-4.07497	EBI_5262				LIB_13
artesunate_EBI_5263	3	-0.886562	-2.58422	EBI_5263				LIB_13
artesunate_LINCSCP_56782	3	0.24018	-1.96417	LINCSCP_56782	prostate	Artesunate	10uM	LIB_5	LSM-4916	DNA synthesis inhibitor	24h	BRD-A47829399
at_9283_LINCSCP_120073	3	-0.1218	-2.01058	LINCSCP_120073	large intestine	AT-9283	3.33uM	LIB_5	LSM-37023	Abl kinase inhibitor|Aurora kinase inhibitor|Bcr-Abl kinase inhibitor|FLT3 inhibitor|JAK inhibitor|Mitotic inhibitor|Protein kinase inhibitor	24h	BRD-K24576554
at_9283_LINCSCP_154864	3	-0.159309	-2.02954	LINCSCP_154864	prostate	AT-9283	0.04uM	LIB_5	LSM-37023	Abl kinase inhibitor|Aurora kinase inhibitor|Bcr-Abl kinase inhibitor|FLT3 inhibitor|JAK inhibitor|Mitotic inhibitor|Protein kinase inhibitor	24h	BRD-K24576554
at_9283_LINCSCP_28612	3	0.126483	-2.1057	LINCSCP_28612	large intestine	AT-9283	3.33uM	LIB_5	LSM-37023	Abl kinase inhibitor|Aurora kinase inhibitor|Bcr-Abl kinase inhibitor|FLT3 inhibitor|JAK inhibitor|Mitotic inhibitor|Protein kinase inhibitor	24h	BRD-K24576554
at_9283_LINCSCP_73147	3	0.41409	-2.4633	LINCSCP_73147	skin	AT-9283	1.11uM	LIB_5	LSM-37023	Abl kinase inhibitor|Aurora kinase inhibitor|Bcr-Abl kinase inhibitor|FLT3 inhibitor|JAK inhibitor|Mitotic inhibitor|Protein kinase inhibitor	24h	BRD-K24576554
at_9283_LINCSCP_91473	3	0.588201	-3.03812	LINCSCP_91473	kidney epithelial	AT-9283	0.04uM	LIB_5	LSM-37023	Abl kinase inhibitor|Aurora kinase inhibitor|Bcr-Abl kinase inhibitor|FLT3 inhibitor|JAK inhibitor|Mitotic inhibitor|Protein kinase inhibitor	24h	BRD-K24576554
azd_1775_CTRS_1179	3	-0.509542	-2.42233	CTRS_1179	bone cancer	AZD-1775	0.001 - 33uM	LIB_10	LSM-1153	WEE1 kinase inhibitor		BRD-K54256913
azd_1775_CTRS_8758	3	0.376384	-2.82138	CTRS_8758	thyroid cancer	AZD-1775	0.001 - 33uM	LIB_10	LSM-1153	WEE1 kinase inhibitor		BRD-K54256913
azd_1775_LINCSCP_100434	3	0.308727	-2.2122	LINCSCP_100434	lung	AZD-1775	10uM	LIB_5	LSM-1153	WEE1 kinase inhibitor	24h	BRD-K54256913
azd_1775_LINCSCP_100435	3	0.0668487	-2.31311	LINCSCP_100435	lung	AZD-1775	3.33uM	LIB_5	LSM-1153	WEE1 kinase inhibitor	24h	BRD-K54256913
azd_1775_LINCSCP_117225	3	0.187088	-2.3202	LINCSCP_117225	large intestine	AZD-1775	10uM	LIB_5	LSM-1153	WEE1 kinase inhibitor	24h	BRD-K54256913
azd_1775_LINCSCP_53587	3	0.161231	-2.61466	LINCSCP_53587	endometrium	AZD-1775	10uM	LIB_5	LSM-1153	WEE1 kinase inhibitor	6h	BRD-K54256913
azd_1775_LINCSCP_53810	3	0.0908319	-2.4876	LINCSCP_53810	large intestine	AZD-1775	10uM	LIB_5	LSM-1153	WEE1 kinase inhibitor	6h	BRD-K54256913
azd_1775_LINCSCP_57148	3	0.0705967	-2.00644	LINCSCP_57148	prostate	AZD-1775	10uM	LIB_5	LSM-1153	WEE1 kinase inhibitor	6h	BRD-K54256913
azd_1775_LINCSCP_70042	3	-0.132985	-1.95004	LINCSCP_70042	skin	AZD-1775	0.37uM	LIB_5	LSM-1153	WEE1 kinase inhibitor	24h	BRD-K54256913
azd_1775_LINCSCP_84396	3	-0.00898401	-2.2021	LINCSCP_84396	adipose	AZD-1775	10uM	LIB_5	LSM-1153	WEE1 kinase inhibitor	24h	BRD-K54256913
azd_2014_CTRS_1148	3	0.0861594	-3.05462	CTRS_1148	bone cancer	AZD-2014	0.002 - 66uM	LIB_10	LSM-5754	MTOR inhibitor		BRD-K67566344
azd_2014_CTRS_288	3	-0.208575	-2.7638	CTRS_288	CTRP cell lines	AZD-2014	0.002 - 66uM	LIB_10	LSM-5754	MTOR inhibitor		BRD-K67566344
azd_2014_CTRS_4476	3	-0.568526	-2.80461	CTRS_4476	liver cancer	AZD-2014	0.002 - 66uM	LIB_10	LSM-5754	MTOR inhibitor		BRD-K67566344
azd_2014_CTRS_6871	3	-0.526431	-3.12684	CTRS_6871	pancreas cancer	AZD-2014	0.002 - 66uM	LIB_10	LSM-5754	MTOR inhibitor		BRD-K67566344
azd_2014_CTRS_7789	3	-0.320832	-3.11708	CTRS_7789	soft tissue cancer	AZD-2014	0.002 - 66uM	LIB_10	LSM-5754	MTOR inhibitor		BRD-K67566344
azd_2014_CTRS_8727	3	0.458503	-2.65835	CTRS_8727	thyroid cancer	AZD-2014	0.002 - 66uM	LIB_10	LSM-5754	MTOR inhibitor		BRD-K67566344
azd_2014_LINCSCP_53208	3	-0.0777199	-2.24474	LINCSCP_53208	haematopoietic and lymphoid tissue	AZD-2014	10uM	LIB_5	LSM-5754	MTOR inhibitor	6h	BRD-K67566344
azd_5438_LINCSCP_99909	3	-0.169251	-2.0168	LINCSCP_99909	lung	AZD-5438	0.37uM	LIB_5	LSM-1159	CDK inhibitor	24h	BRD-K72414522
azd_8055_CTRS_2352	3	-0.404759	-2.47368	CTRS_2352	endometrium cancer	AZD-8055	0.002 - 66uM	LIB_10	LSM-1007	MTOR inhibitor		BRD-K69932463
azd_8055_CTRS_4258	3	0.0337409	-2.60712	CTRS_4258	liver cancer	AZD-8055	0.002 - 66uM	LIB_10	LSM-1007	MTOR inhibitor		BRD-K69932463
azd_8055_CTRS_5210	3	-0.928319	-3.69811	CTRS_5210	non-haematopoietic and non-lymphoid cancer	AZD-8055	0.002 - 66uM	LIB_10	LSM-1007	MTOR inhibitor		BRD-K69932463
azd_8055_CTRS_6646	3	-0.940908	-2.58771	CTRS_6646	pancreas cancer	AZD-8055	0.002 - 66uM	LIB_10	LSM-1007	MTOR inhibitor		BRD-K69932463
azd_8055_CTRS_7126	3	-0.64857	-2.47849	CTRS_7126	skin cancer	AZD-8055	0.002 - 66uM	LIB_10	LSM-1007	MTOR inhibitor		BRD-K69932463
azd_8055_CTRS_7596	3	-0.34408	-3.67023	CTRS_7596	soft tissue cancer	AZD-8055	0.002 - 66uM	LIB_10	LSM-1007	MTOR inhibitor		BRD-K69932463
azd_8055_LINCSCP_25102	3	0.0851178	-2.2917	LINCSCP_25102	large intestine	AZD-8055	10uM	LIB_5	LSM-1007	MTOR inhibitor	6h	BRD-K69932463
azd4547_CTRS_1393	3	0.13099	-2.82762	CTRS_1393	breast cancer	AZD4547	0.002 - 66uM	LIB_10	LSM-6308			BRD-K28392481
azd4547_CTRS_1874	3	-0.617557	-3.82193	CTRS_1874	central nervous system cancer	AZD4547	0.002 - 66uM	LIB_10	LSM-6308			BRD-K28392481
azd4547_CTRS_4254	3	0.235593	-2.49673	CTRS_4254	liver cancer	AZD4547	0.002 - 66uM	LIB_10	LSM-6308			BRD-K28392481
azd4547_CTRS_4725	3	-0.671852	-2.49998	CTRS_4725	lung cancer	AZD4547	0.002 - 66uM	LIB_10	LSM-6308			BRD-K28392481
azd4547_CTRS_506	3	-0.614597	-2.58073	CTRS_506	autonomic ganglia cancer	AZD4547	0.002 - 66uM	LIB_10	LSM-6308			BRD-K28392481
azd4547_CTRS_6642	3	-0.470757	-3.25062	CTRS_6642	pancreas cancer	AZD4547	0.002 - 66uM	LIB_10	LSM-6308			BRD-K28392481
azd4547_CTRS_7122	3	-0.0494332	-2.5859	CTRS_7122	skin cancer	AZD4547	0.002 - 66uM	LIB_10	LSM-6308			BRD-K28392481
azd4547_CTRS_7592	3	0.139271	-3.05187	CTRS_7592	soft tissue cancer	AZD4547	0.002 - 66uM	LIB_10	LSM-6308			BRD-K28392481
azd4547_CTRS_8975	3	-0.197062	-3.081	CTRS_8975	upper aerodigestive tract cancer	AZD4547	0.002 - 66uM	LIB_10	LSM-6308			BRD-K28392481
azd4547_LINCSCP_104037	3	0.137382	-2.1328	LINCSCP_104037	large intestine	AZD4547	0.12uM	LIB_5	LSM-6308		24h	BRD-K28392481
azithromycin_DM_1886	3	-0.389294	-2.44161	DM_1886	liver	AZITHROMYCIN	50 mg/kg	LIB_12			5 d
balsalazide_DM_1901	3	0.208621	-2.76371	DM_1901	liver	BALSALAZIDE	1100 mg/kg	LIB_12			3 d
balsalazide_DM_203	3	0.687216	-2.96029	DM_203	liver	BALSALAZIDE	1100 mg/kg	LIB_12			1 d
batimastat_LINCSCP_53238	3	0.0847841	-2.4878	LINCSCP_53238	haematopoietic and lymphoid tissue	Batimastat	40uM	LIB_5	LSM-6276	Matrix metalloprotease inhibitor	6h	BRD-K82818427
batimastat_LINCSCP_71020	3	-0.252866	-1.9064	LINCSCP_71020	skin	Batimastat	3.33uM	LIB_5	LSM-6276		24h	BRD-K25361343
batimastat_LINCSCP_89335	3	-0.0698336	-2.2555	LINCSCP_89335	kidney epithelial	Batimastat	1.11uM	LIB_5	LSM-6276		24h	BRD-K25361343
benproperine_LINCSCP_124167	3	0.126994	-2.80308	LINCSCP_124167	large intestine	benproperine	0.12uM	LIB_5	LSM-45733		24h	BRD-A63752151
betamethasone_DM_1962	3	-0.77751	-3.69271	DM_1962	bone marrow	BETAMETHASONE	79 mg/kg	LIB_12			1 d
betamethasone_DM_1963	3	-0.812537	-3.28522	DM_1963	liver	BETAMETHASONE	79 mg/kg	LIB_12			1 d
betamethasone_DM_1964	3	0.117296	-2.76706	DM_1964	bone marrow	BETAMETHASONE	79 mg/kg	LIB_12			3 d
betamethasone_DM_1966	3	-0.0717804	-3.41119	DM_1966	bone marrow	BETAMETHASONE	79 mg/kg	LIB_12			5 d
bezafibrate_DM_1975	3	0.264843	-2.34603	DM_1975	kidney	BEZAFIBRATE	617 mg/kg	LIB_12			1 d
bezafibrate_DM_1977	3	-0.4213	-3.50125	DM_1977	kidney	BEZAFIBRATE	100 mg/kg	LIB_12			0.25 d
bezafibrate_DM_1982	3	0.116834	-3.16438	DM_1982	kidney	BEZAFIBRATE	617 mg/kg	LIB_12			3 d
bezafibrate_DM_1984	3	0.1807	-2.49919	DM_1984	thigh muscle	BEZAFIBRATE	617 mg/kg	LIB_12			3 d
birinapant_CTRS_8048	3	-0.135205	-2.91135	CTRS_8048	stomach cancer	birinapant	0.002 - 66uM	LIB_10				BRD-K18589165
birinapant_CTRS_8526	3	-0.697462	-3.21324	CTRS_8526	thyroid cancer	birinapant	0.002 - 66uM	LIB_10				BRD-K18589165
birinapant_LINCSCP_78677	3	0.247165	-2.86097	LINCSCP_78677	skin	Birinapant	3.33uM	LIB_5	LSM-45858	cIAP1/cIAP2 inhibitor	24h	BRD-K71221037
bis_tyrphostin_LINCSCP_18113	3	-0.175839	-2.13879	LINCSCP_18113	lung	Bis-Tyrphostin	10uM	LIB_5	LSM-42937	EGFR inhibitor	6h	BRD-K32906660
bms_536924_CTRS_4279	3	-0.651494	-2.79128	CTRS_4279	liver cancer	BMS-536924	0.0011 - 37uM	LIB_10	LSM-1210	IGF-1 inhibitor		BRD-K34581968
bms_536924_CTRS_529	3	0.206334	-2.32237	CTRS_529	autonomic ganglia cancer	BMS-536924	0.0011 - 37uM	LIB_10	LSM-1210	IGF-1 inhibitor		BRD-K34581968
bms_536924_CTRS_6193	3	-0.720552	-2.82196	CTRS_6193	ovary cancer	BMS-536924	0.0011 - 37uM	LIB_10	LSM-1210	IGF-1 inhibitor		BRD-K34581968
bms_536924_CTRS_7615	3	-0.0081017	-3.39453	CTRS_7615	soft tissue cancer	BMS-536924	0.0011 - 37uM	LIB_10	LSM-1210	IGF-1 inhibitor		BRD-K34581968
bms_536924_CTRS_8533	3	0.460711	-2.71942	CTRS_8533	thyroid cancer	BMS-536924	0.0011 - 37uM	LIB_10	LSM-1210	IGF-1 inhibitor		BRD-K34581968
bms_536924_CTRS_9001	3	-1.06488	-4.10893	CTRS_9001	upper aerodigestive tract cancer	BMS-536924	0.0011 - 37uM	LIB_10	LSM-1210	IGF-1 inhibitor		BRD-K34581968
bms_536924_CTRS_9479	3	-0.234669	-3.02912	CTRS_9479	urinary tract cancer	BMS-536924	0.0011 - 37uM	LIB_10	LSM-1210	IGF-1 inhibitor		BRD-K34581968
bms_536924_CTRS_969	3	-0.33016	-2.39018	CTRS_969	bone cancer	BMS-536924	0.0011 - 37uM	LIB_10	LSM-1210	IGF-1 inhibitor		BRD-K34581968
boldine_LINCSCP_52829	3	-0.0197689	-2.65236	LINCSCP_52829		Boldine	10uM	LIB_5	LSM-2047	Acetylcholine receptor antagonist|Dopamine receptor antagonist	24h	BRD-K03440695
brd_a24396574_001_01_5_LINCSCP_39498	3	-0.116396	-2.42555	LINCSCP_39498		BRD-A24396574-001-01-5	1uM	LIB_5	LSM-5006	Anti-inflammatory agent|Antioxidant|HSP inhibitor|NFkB pathway inhibitor|Topoisomerase inhibitor	6h	BRD-A24396574
brd_a28746609_CTRS_792	3	-0.67558	-2.62366	CTRS_792	autonomic ganglia cancer	BRD-A28746609	0.002 - 66uM	LIB_10	LSM-1102	Tubulin inhibitor		BRD-A28746609
brd_a28746609_CTRS_8817	3	-0.385984	-3.46029	CTRS_8817	thyroid cancer	BRD-A28746609	0.002 - 66uM	LIB_10	LSM-1102	Tubulin inhibitor		BRD-A28746609
brefeldin_a_EBI_3552	3	0.248083	-3.40913	EBI_3552				LIB_13
bx_795_LINCSCP_972	3	0.117949	-1.8994	LINCSCP_972	skin	BX-795	10uM	LIB_5	LSM-1189	IKK inhibitor	6h	BRD-K47983010
cerulenin_CTRS_1049	3	-0.199558	-2.94133	CTRS_1049	bone cancer	Cerulenin	0.0045 - 150uM	LIB_10	LSM-43210	Fatty acid synthase inhibitor		BRD-K52075040
cerulenin_CTRS_1516	3	-0.556242	-2.9355	CTRS_1516	breast cancer	Cerulenin	0.0045 - 150uM	LIB_10	LSM-43210	Fatty acid synthase inhibitor		BRD-K52075040
cerulenin_CTRS_3419	3	0.0110792	-2.66613	CTRS_3419	kidney cancer	Cerulenin	0.0045 - 150uM	LIB_10	LSM-43210	Fatty acid synthase inhibitor		BRD-K52075040
cerulenin_CTRS_4373	3	-0.788369	-2.63575	CTRS_4373	liver cancer	Cerulenin	0.0045 - 150uM	LIB_10	LSM-43210	Fatty acid synthase inhibitor		BRD-K52075040
cerulenin_CTRS_4848	3	-0.704775	-2.88926	CTRS_4848	lung cancer	Cerulenin	0.0045 - 150uM	LIB_10	LSM-43210	Fatty acid synthase inhibitor		BRD-K52075040
cerulenin_CTRS_6765	3	-0.717639	-2.46073	CTRS_6765	pancreas cancer	Cerulenin	0.0045 - 150uM	LIB_10	LSM-43210	Fatty acid synthase inhibitor		BRD-K52075040
cerulenin_CTRS_7692	3	-0.520948	-2.76557	CTRS_7692	soft tissue cancer	Cerulenin	0.0045 - 150uM	LIB_10	LSM-43210	Fatty acid synthase inhibitor		BRD-K52075040
cerulenin_LINCSCP_50965	3	0.194127	-2.20555	LINCSCP_50965	ovary	Cerulenin	40uM	LIB_5	LSM-43210	Fatty acid synthase inhibitor	6h	BRD-K52075040
cerulenin_LINCSCP_57140	3	-0.0666789	-2.01486	LINCSCP_57140	prostate	Cerulenin	40uM	LIB_5	LSM-43210	Fatty acid synthase inhibitor	6h	BRD-K52075040
cgp_52432_LINCSCP_13613	3	0.139316	-2.37345	LINCSCP_13613	kidney epithelial	CGP-52432	10uM	LIB_5	LSM-1264	GABA receptor antagonist	24h	BRD-A04668240
chembl179288_LINCSCP_12563	3	-0.14048	-2.08391	LINCSCP_12563	large intestine	CHEMBL179288	10uM	LIB_5	LSM-3648		6h	BRD-K73395020
chembl179288_LINCSCP_73415	3	0.0593733	-1.78767	LINCSCP_73415	skin	CHEMBL179288	10uM	LIB_5	LSM-3648		24h	BRD-K73395020
chembl2057941_LINCSCP_45812	3	0.0306445	-2.57127	LINCSCP_45812	prostate	CHEMBL2057941	10uM	LIB_5	LSM-2856		6h	BRD-K38625260
chembl2057941_LINCSCP_57884	3	-0.0771895	-2.13541	LINCSCP_57884	prostate	CHEMBL2057941	10uM	LIB_5	LSM-2856		6h	BRD-K38625260
chembl2141722_LINCSCP_57700	3	0.142524	-1.88761	LINCSCP_57700	prostate	CHEMBL2141722	10uM	LIB_5	LSM-3674		6h	BRD-K74710236
chembl416418_CTRS_2669	3	0.197275	-2.46276	CTRS_2669	endometrium cancer	CHEMBL416418	0.0065 - 210uM	LIB_10	LSM-6211	Glucosyltransferase inhibitor		BRD-K05653692
chlorpromazine_CMAP_442	3	-0.396978	-2.76724	CMAP_442	breast	chlorpromazine	11.2uM	LIB_2	LSM-4017	Serotonin 2a (5-HT2a) receptor antagonist (Serotonin 2a|D2-like dopamine receptor antagonist
chlorpromazine_CMAP_476	3	-0.29069	-2.96344	CMAP_476	haematopoietic and lymphoid tissue	prochlorperazine	10uM	LIB_2	LSM-2436	Dopamine D2 receptor antagonist
chlorpromazine_CMAP_481	3	-0.030304	-3.04563	CMAP_481	haematopoietic and lymphoid tissue	prochlorperazine	10uM,6.6uM	LIB_2	LSM-2436	Dopamine D2 receptor antagonist
cladribine_LINCSCP_127489	3	0.0415656	-1.95769	LINCSCP_127489	large intestine	Cladribine	0.37uM	LIB_5	LSM-5976	Adenosine deaminase inhibitor|Ribonucleoside reductase inhibitor	24h	BRD-K93034159
cladribine_LINCSCP_80510	3	-0.0683294	-2.03937	LINCSCP_80510	skin	Cladribine	1.11uM	LIB_5	LSM-5976	Adenosine deaminase inhibitor|Ribonucleoside reductase inhibitor	24h	BRD-K93034159
clofarabine_CTRS_5344	3	-0.86003	-2.61802	CTRS_5344	non-haematopoietic and non-lymphoid cancer	Clofarabine	0.002 - 66uM	LIB_10	LSM-45668	DNA polymerase (alpha/delta/epsilon) inhibitor (DNA polymerase|Ribonucleoside-diphosphate reductase RR1 inhibitor		BRD-K34022604
clofarabine_CTRS_7705	3	-0.527732	-2.59569	CTRS_7705	soft tissue cancer	Clofarabine	0.002 - 66uM	LIB_10	LSM-45668	DNA polymerase (alpha/delta/epsilon) inhibitor (DNA polymerase|Ribonucleoside-diphosphate reductase RR1 inhibitor		BRD-K34022604
clofarabine_LINCSCP_153619	3	-0.0903314	-2.05266	LINCSCP_153619	prostate	Clofarabine	3.33uM	LIB_5	LSM-45668	DNA polymerase (alpha/delta/epsilon) inhibitor (DNA polymerase|Ribonucleoside-diphosphate reductase RR1 inhibitor	24h	BRD-K34022604
clofarabine_LINCSCP_153620	3	-0.0298583	-2.12945	LINCSCP_153620	prostate	Clofarabine	1.11uM	LIB_5	LSM-45668	DNA polymerase (alpha/delta/epsilon) inhibitor (DNA polymerase|Ribonucleoside-diphosphate reductase RR1 inhibitor	24h	BRD-K34022604
clofarabine_LINCSCP_153621	3	0.168314	-2.34786	LINCSCP_153621	prostate	Clofarabine	0.37uM	LIB_5	LSM-45668	DNA polymerase (alpha/delta/epsilon) inhibitor (DNA polymerase|Ribonucleoside-diphosphate reductase RR1 inhibitor	24h	BRD-K34022604
clofarabine_LINCSCP_153622	3	0.216905	-2.10903	LINCSCP_153622	prostate	Clofarabine	0.12uM	LIB_5	LSM-45668	DNA polymerase (alpha/delta/epsilon) inhibitor (DNA polymerase|Ribonucleoside-diphosphate reductase RR1 inhibitor	24h	BRD-K34022604
clofarabine_LINCSCP_2681	3	0.149449	-2.11487	LINCSCP_2681	skin	CHEMBL277800	10uM	LIB_5	LSM-1837	Ribonucleoside reductase inhibitor	6h	BRD-A82371568
clofibrate_DM_2474	3	0.278145	-2.66283	DM_2474	kidney	CLOFIBRATE	130 mg/kg	LIB_12			0.25 d
clofibrate_DM_2479	3	0.321878	-2.50864	DM_2479	kidney	CLOFIBRATE	500 mg/kg	LIB_12			3 d
clofibrate_DM_415	3	-0.0681797	-2.90432	DM_415	liver	CLOFIBRATE	130 mg/kg	LIB_12			3 d
colchicine_DM_2547	3	0.210879	-2.32834	DM_2547	kidney	COLCHICINE	0.6 mg/kg	LIB_12	LSM-5199	Tubulin inhibitor	1 d
cortisone_acetate_LINCSCP_14834	3	0.159079	-2.47201	LINCSCP_14834	kidney epithelial	AC1NWAKU	10uM	LIB_5	LSM-1635	Glucocorticoid receptor agonist	6h	BRD-A54487287
cx_5461_LINCSCP_104437	3	-0.145118	-2.00675	LINCSCP_104437	large intestine	CX-5461	1.11uM	LIB_5	LSM-6342		24h	BRD-K12787259
cx_5461_LINCSCP_104439	3	-0.116081	-2.33858	LINCSCP_104439	large intestine	CX-5461	0.12uM	LIB_5	LSM-6342		24h	BRD-K12787259
cx_5461_LINCSCP_156014	3	0.365439	-2.62305	LINCSCP_156014	prostate	CX-5461	3.33uM	LIB_5	LSM-6342		24h	BRD-K12787259
cx_5461_LINCSCP_74290	3	0.0138669	-2.34706	LINCSCP_74290	skin	CX-5461	0.04uM	LIB_5	LSM-6342		24h	BRD-K12787259
cx_5461_LINCSCP_82321	3	-0.109282	-1.86029	LINCSCP_82321	lung	CX-5461	0.37uM	LIB_5	LSM-6342		24h	BRD-K12787259
cycloheximide_EBI_4118	3	-0.332507	-2.28495	EBI_4118				LIB_13
dactolisib_CTRS_1223	3	-0.657088	-2.51441	CTRS_1223	bone cancer	Dactolisib	0.00051 - 17uM	LIB_10	LSM-4255	MTOR inhibitor|PI3K inhibitor		BRD-K12184916
dactolisib_CTRS_2649	3	-0.827119	-2.67508	CTRS_2649	endometrium cancer	Dactolisib	0.00051 - 17uM	LIB_10	LSM-4255	MTOR inhibitor|PI3K inhibitor		BRD-K12184916
dactolisib_CTRS_6949	3	-0.511883	-3.00791	CTRS_6949	pancreas cancer	Dactolisib	0.00051 - 17uM	LIB_10	LSM-4255	MTOR inhibitor|PI3K inhibitor		BRD-K12184916
dactolisib_CTRS_7420	3	-0.203362	-2.9807	CTRS_7420	skin cancer	Dactolisib	0.00051 - 17uM	LIB_10	LSM-4255	MTOR inhibitor|PI3K inhibitor		BRD-K12184916
dactolisib_CTRS_8336	3	-0.987422	-2.75039	CTRS_8336	stomach cancer	Dactolisib	0.00051 - 17uM	LIB_10	LSM-4255	MTOR inhibitor|PI3K inhibitor		BRD-K12184916
dactolisib_LINCSCP_145206	3	0.0634175	-2.47093	LINCSCP_145206		Dactolisib	0.37uM	LIB_5	LSM-4255	MTOR inhibitor|PI3K inhibitor	3h	BRD-K12184916
dactolisib_LINCSCP_163407	3	0.00918215	-2.25555	LINCSCP_163407	breast	Dactolisib	0.12uM	LIB_5	LSM-4255	MTOR inhibitor|PI3K inhibitor	3h	BRD-K12184916
daunorubicin_DM_2662	3	-0.191088	-3.36175	DM_2662	bone marrow	DAUNORUBICIN	3.25 mg/kg	LIB_12	LSM-2962	DNA topoisomerase II alpha inhibitor	0.25 d
daunorubicin_DM_2858	3	0.739054	-2.80763	DM_2858	bone marrow	DOXORUBICIN	0.65 mg/kg	LIB_12	LSM-4062	DNA topoisomerase II alpha inhibitor	1 d
daunorubicin_DM_2860	3	0.277884	-2.5754	DM_2860	spleen	DOXORUBICIN	0.65 mg/kg	LIB_12	LSM-4062	DNA topoisomerase II alpha inhibitor	1 d
daunorubicin_DM_2865	3	-0.425354	-2.33852	DM_2865	bone marrow	DOXORUBICIN	3 mg/kg	LIB_12	LSM-4062	DNA topoisomerase II alpha inhibitor	3 d
daunorubicin_DM_2870	3	0.641762	-2.84023	DM_2870	bone marrow	DOXORUBICIN	0.65 mg/kg	LIB_12	LSM-4062	DNA topoisomerase II alpha inhibitor	3 d
daunorubicin_DM_490	3	-0.159732	-2.58685	DM_490	primary rat hepatocytes	DAUNORUBICIN	1.5 uM	LIB_12	LSM-2962	DNA topoisomerase II alpha inhibitor	1 d
daunorubicin_DM_497	3	0.51622	-2.84843	DM_497	liver	DAUNORUBICIN	3.25 mg/kg	LIB_12	LSM-2962	DNA topoisomerase II alpha inhibitor	3 d
daunorubicin_DM_559	3	-0.168631	-2.34517	DM_559	primary rat hepatocytes	DOXORUBICIN	1.5 uM	LIB_12	LSM-4062	DNA topoisomerase II alpha inhibitor	1 d
daunorubicin_EBI_1899	3	-0.0569625	-3.14877	EBI_1899				LIB_13
deferiprone_DM_2673	3	-0.141853	-3.34657	DM_2673	liver	DEFERIPRONE	500 mg/kg	LIB_12			1 d
deferiprone_DM_2675	3	0.177054	-2.32202	DM_2675	liver	DEFERIPRONE	500 mg/kg	LIB_12			5 d
deferiprone_LINCSCP_5712	3	0.282179	-2.19521	LINCSCP_5712	lung	Deferiprone	10uM	LIB_5	LSM-36972	Chelating agent	24h	BRD-K06878038
devazepide_LINCSCP_2697	3	0.0317566	-2.1176	LINCSCP_2697	skin	Devazepide	10uM	LIB_5	LSM-2674	CCK receptor antagonist	6h	BRD-K31238592
devazepide_LINCSCP_52587	3	0.153106	-2.26907	LINCSCP_52587		Devazepide	10uM	LIB_5	LSM-2674	CCK receptor antagonist	24h	BRD-K31238592
diazepam_DM_2705	3	0.898747	-2.07214	DM_2705	liver	DIAZEPAM	710 mg/kg	LIB_12			1 d
diazepam_DM_2709	3	0.049238	-2.71256	DM_2709	heart	DIAZEPAM	710 mg/kg	LIB_12			5 d
diazepam_DM_524	3	0.775565	-2.34579	DM_524	liver	DIAZEPAM	710 mg/kg	LIB_12			3 d
dihydroergocristine_LINCSCP_111151	3	0.0751601	-2.3603	LINCSCP_111151	large intestine	Dihydroergocristine	10uM	LIB_5	LSM-4200	Adrenergic receptor antagonist|Prolactin inhibitor	24h	BRD-K97440753
doxercalciferol_LINCSCP_216647	3	0.0514272	-2.14297	LINCSCP_216647	lung	Doxercalciferol	10uM	LIB_5	LSM-43175	Vitamin D receptor agonist	6h	BRD-K14550461
doxycycline_DM_2881	3	-0.725035	-2.59214	DM_2881	liver	DOXYCYCLINE	1000 mg/kg	LIB_12			1 d
doxycycline_EBI_2209	3	-0.257634	-3.06254	EBI_2209				LIB_13
doxycycline_EBI_4208	3	0.570167	-3.01238	EBI_4208				LIB_13
emtricitabine_LINCSCP_94662	3	-0.0368681	-2.09169	LINCSCP_94662	kidney epithelial	Emtricitabine	0.12uM	LIB_5	LSM-45730	Human immunodeficiency virus type 1 reverse transcriptase inhibitor	24h	BRD-K61452026
enzastaurin_LINCSCP_150821	3	0.0191678	-2.24352	LINCSCP_150821	prostate	Enzastaurin	0.12uM	LIB_5	LSM-1069	PKC inhibitor	24h	BRD-K79404599
enzastaurin_LINCSCP_58941	3	0.00755865	-2.35359	LINCSCP_58941	prostate	Enzastaurin	10uM	LIB_5	LSM-1069	PKC inhibitor	24h	BRD-K79404599
estriol_LINCSCP_260246	3	0.39247	-2.63086	LINCSCP_260246	kidney epithelial	Estradiol	0.5uM	LIB_5	LSM-2421	Estrogen receptor alpha agonist	24h	BRD-K18910433
estriol_LINCSCP_260765	3	0.179889	-2.24493	LINCSCP_260765	kidney epithelial	Estradiol	10uM	LIB_5	LSM-2421	Estrogen receptor alpha agonist	24h	BRD-K18910433
estriol_LINCSCP_64578	3	-0.106341	-2.30039	LINCSCP_64578	prostate	Estradiol	1uM	LIB_5	LSM-2421	Estrogen receptor alpha agonist	6h	BRD-K18910433
etifenin_LINCSCP_22963	3	-0.0262993	-2.31576	LINCSCP_22963	liver	Etifenin	10uM	LIB_5	LSM-3430	Compound used in hepatobiliary scans of the liver	6h	BRD-K63979671
farnesol_EBI_2349	3	0.441644	-2.1511	EBI_2349				LIB_13
fedratinib_CTRS_1809	3	-0.338966	-2.14821	CTRS_1809	breast cancer	Fedratinib	0.0011 - 37uM	LIB_10	LSM-1142	FLT3 inhibitor|JAK inhibitor		BRD-K12502280
fedratinib_CTRS_2284	3	-0.186492	-3.13032	CTRS_2284	central nervous system cancer	Fedratinib	0.0011 - 37uM	LIB_10	LSM-1142	FLT3 inhibitor|JAK inhibitor		BRD-K12502280
fedratinib_CTRS_3709	3	0.314648	-2.63943	CTRS_3709	kidney cancer	Fedratinib	0.0011 - 37uM	LIB_10	LSM-1142	FLT3 inhibitor|JAK inhibitor		BRD-K12502280
fedratinib_CTRS_5622	3	-0.489257	-3.27611	CTRS_5622	non-haematopoietic and non-lymphoid cancer	Fedratinib	0.0011 - 37uM	LIB_10	LSM-1142	FLT3 inhibitor|JAK inhibitor		BRD-K12502280
fedratinib_CTRS_7058	3	-0.635623	-2.18131	CTRS_7058	pancreas cancer	Fedratinib	0.0011 - 37uM	LIB_10	LSM-1142	FLT3 inhibitor|JAK inhibitor		BRD-K12502280
fedratinib_CTRS_7965	3	-0.393305	-3.27552	CTRS_7965	soft tissue cancer	Fedratinib	0.0011 - 37uM	LIB_10	LSM-1142	FLT3 inhibitor|JAK inhibitor		BRD-K12502280
fedratinib_CTRS_8445	3	-0.431094	-2.64653	CTRS_8445	stomach cancer	Fedratinib	0.0011 - 37uM	LIB_10	LSM-1142	FLT3 inhibitor|JAK inhibitor		BRD-K12502280
fedratinib_CTRS_8913	3	0.983089	-2.83469	CTRS_8913	thyroid cancer	Fedratinib	0.0011 - 37uM	LIB_10	LSM-1142	FLT3 inhibitor|JAK inhibitor		BRD-K12502280
fedratinib_CTRS_9389	3	0.0811338	-2.44952	CTRS_9389	upper aerodigestive tract cancer	Fedratinib	0.0011 - 37uM	LIB_10	LSM-1142	FLT3 inhibitor|JAK inhibitor		BRD-K12502280
fedratinib_LINCSCP_163367	3	0.0792412	-2.1627	LINCSCP_163367	breast	Fedratinib	10uM	LIB_5	LSM-1142	FLT3 inhibitor|JAK inhibitor	3h	BRD-K12502280
fedratinib_LINCSCP_39854	3	0.13761	-2.44825	LINCSCP_39854	lung	Fedratinib	10uM	LIB_5	LSM-1142	FLT3 inhibitor|JAK inhibitor	6h	BRD-K12502280
fedratinib_LINCSCP_53133	3	-0.178816	-2.19883	LINCSCP_53133	haematopoietic and lymphoid tissue	Fedratinib	10uM	LIB_5	LSM-1142	FLT3 inhibitor|JAK inhibitor	6h	BRD-K12502280
fedratinib_LINCSCP_69202	3	-0.283726	-1.90578	LINCSCP_69202	skin	Fedratinib	3.33uM	LIB_5	LSM-1142	FLT3 inhibitor|JAK inhibitor	24h	BRD-K12502280
fenbendazole_CMAP_3199	3	-0.149049	-2.29479	CMAP_3199	prostate	fenbendazole	13.4uM	LIB_2	LSM-3134	Tubulin inhibitor
fenbendazole_DM_3092	3	-0.242233	-2.13756	DM_3092	liver	FENBENDAZOLE	375 mg/kg	LIB_12	LSM-3134	Tubulin inhibitor	3 d
fenbendazole_LINCSCP_7718	3	0.0898373	-2.47249	LINCSCP_7718	lung	Fenbendazole	10uM	LIB_5	LSM-3134	Tubulin inhibitor	6h	BRD-K51318897
fenoterol_LINCSCP_56393	3	-0.213838	-2.33005	LINCSCP_56393	prostate	Fenoterol	10uM	LIB_5	LSM-1948	Adrenergic receptor agonist	24h	BRD-A97104540
fenretinide_LINCSCP_211835	3	-0.00567998	-2.15876	LINCSCP_211835	kidney epithelial	Fenretinide	10uM	LIB_5	LSM-42925	Apoptosis stimulant|Retinoid receptor agonist	6h	BRD-K89085489
floxuridine_LINCSCP_174557	3	0.0381848	-2.22974	LINCSCP_174557	pancreas	Floxuridine	10uM	LIB_5	LSM-45624		24h	BRD-K73088654
floxuridine_LINCSCP_174558	3	0.0098553	-2.13253	LINCSCP_174558	pancreas	Floxuridine	3.33uM	LIB_5	LSM-45624		24h	BRD-K73088654
flubendazole_LINCSCP_239324	3	0.0254634	-1.84301	LINCSCP_239324	breast	Flubendazole	10uM	LIB_5	LSM-5916	Tubulin inhibitor	6h	BRD-K86003836
fluoropyruvate_LINCSCP_9803	3	0.0728216	-2.17813	LINCSCP_9803	lung	Fluoropyruvate	0.5uM	LIB_5	LSM-6203	Pyruvate dehydrogenase inhibitor	6h	BRD-K01779529
fulvestrant_CTRS_2052	3	-0.0861609	-2.54057	CTRS_2052	central nervous system cancer	Fulvestrant	0.002 - 66uM	LIB_10	LSM-6504	Estrogen receptor antagonist		BRD-A85667082
fulvestrant_CTRS_2525	3	0.667598	-2.17502	CTRS_2525	endometrium cancer	Fulvestrant	0.002 - 66uM	LIB_10	LSM-6504	Estrogen receptor antagonist		BRD-A85667082
fulvestrant_CTRS_260	3	-0.147623	-2.20486	CTRS_260	CTRP cell lines	Fulvestrant	0.002 - 66uM	LIB_10	LSM-6504	Estrogen receptor antagonist		BRD-A85667082
fulvestrant_CTRS_5388	3	-0.452798	-2.89126	CTRS_5388	non-haematopoietic and non-lymphoid cancer	Fulvestrant	0.002 - 66uM	LIB_10	LSM-6504	Estrogen receptor antagonist		BRD-A85667082
fulvestrant_CTRS_6346	3	0.317045	-2.8092	CTRS_6346	ovary cancer	Fulvestrant	0.002 - 66uM	LIB_10	LSM-6504	Estrogen receptor antagonist		BRD-A85667082
fulvestrant_CTRS_8211	3	-0.704918	-2.85571	CTRS_8211	stomach cancer	Fulvestrant	0.002 - 66uM	LIB_10	LSM-6504	Estrogen receptor antagonist		BRD-A85667082
fulvestrant_EBI_2017	3	-0.705942	-5.18079	EBI_2017				LIB_13
geldanamycin_EBI_1211	3	-1.23233	-3.69521	EBI_1211				LIB_13
gemcitabine_CTRS_1109	3	-0.435711	-2.4314	CTRS_1109	bone cancer	Gemcitabine	0.001 - 33uM	LIB_10	LSM-5333	Ribonucleotide reductase inhibitor		BRD-K15108141
gemcitabine_CTRS_5394	3	-0.935479	-3.38502	CTRS_5394	non-haematopoietic and non-lymphoid cancer	Gemcitabine	0.001 - 33uM	LIB_10	LSM-5333	Ribonucleotide reductase inhibitor		BRD-K15108141
gemcitabine_CTRS_6352	3	-0.879597	-2.57322	CTRS_6352	ovary cancer	Gemcitabine	0.001 - 33uM	LIB_10	LSM-5333	Ribonucleotide reductase inhibitor		BRD-K15108141
gemcitabine_CTRS_7303	3	0.0598214	-2.31871	CTRS_7303	skin cancer	Gemcitabine	0.001 - 33uM	LIB_10	LSM-5333	Ribonucleotide reductase inhibitor		BRD-K15108141
gemcitabine_CTRS_7751	3	-0.577662	-3.03497	CTRS_7751	soft tissue cancer	Gemcitabine	0.001 - 33uM	LIB_10	LSM-5333	Ribonucleotide reductase inhibitor		BRD-K15108141
gemcitabine_LINCSCP_121457	3	-0.151302	-2.18151	LINCSCP_121457	large intestine	Gemcitabine	10uM	LIB_5	LSM-5333	Ribonucleotide reductase inhibitor	24h	BRD-K15108141
gemcitabine_LINCSCP_121461	3	-0.13863	-2.12327	LINCSCP_121461	large intestine	Gemcitabine	0.12uM	LIB_5	LSM-5333	Ribonucleotide reductase inhibitor	24h	BRD-K15108141
gemcitabine_LINCSCP_121462	3	0.0887541	-2.08926	LINCSCP_121462	large intestine	Gemcitabine	0.04uM	LIB_5	LSM-5333	Ribonucleotide reductase inhibitor	24h	BRD-K15108141
gemcitabine_LINCSCP_156241	3	0.189407	-2.31333	LINCSCP_156241	prostate	Gemcitabine	10uM	LIB_5	LSM-5333	Ribonucleotide reductase inhibitor	24h	BRD-K15108141
gemcitabine_LINCSCP_156242	3	0.458346	-2.40832	LINCSCP_156242	prostate	Gemcitabine	3.33uM	LIB_5	LSM-5333	Ribonucleotide reductase inhibitor	24h	BRD-K15108141
gemcitabine_LINCSCP_169842	3	-0.271796	-1.95648	LINCSCP_169842	pancreas	Gemcitabine	10uM	LIB_5	LSM-5333	Ribonucleotide reductase inhibitor	24h	BRD-K15108141
gemcitabine_LINCSCP_169843	3	-0.292085	-1.87321	LINCSCP_169843	pancreas	Gemcitabine	3.33uM	LIB_5	LSM-5333	Ribonucleotide reductase inhibitor	24h	BRD-K15108141
gemcitabine_LINCSCP_169845	3	-0.0741285	-1.79198	LINCSCP_169845	pancreas	Gemcitabine	0.37uM	LIB_5	LSM-5333	Ribonucleotide reductase inhibitor	24h	BRD-K15108141
gemcitabine_LINCSCP_169846	3	-0.343368	-2.17008	LINCSCP_169846	pancreas	Gemcitabine	0.12uM	LIB_5	LSM-5333	Ribonucleotide reductase inhibitor	24h	BRD-K15108141
gemcitabine_LINCSCP_55458	3	-0.315761	-2.17741	LINCSCP_55458	haematopoietic and lymphoid tissue	Gemcitabine	0.1uM	LIB_5	LSM-5333	Ribonucleotide reductase inhibitor	6h	BRD-K15108141
gemcitabine_LINCSCP_74645	3	0.115384	-2.23316	LINCSCP_74645	skin	LY2334737	10uM	LIB_5	LSM-45658		24h	BRD-K04993719
gemcitabine_LINCSCP_92855	3	0.00759756	-1.97596	LINCSCP_92855	kidney epithelial	Gemcitabine	1.11uM	LIB_5	LSM-5333	Ribonucleotide reductase inhibitor	24h	BRD-K15108141
gf_109203_LINCSCP_66255	3	0.0975334	-1.77488	LINCSCP_66255	haematopoietic and lymphoid tissue	GF-109203	10uM	LIB_5	LSM-2677	CDK inhibitor|PKC inhibitor	6h	BRD-K31342827
gf_109203_LINCSCP_92221	3	-0.123281	-2.65302	LINCSCP_92221	kidney epithelial	GF-109203	0.37uM	LIB_5	LSM-2677	CDK inhibitor|PKC inhibitor	24h	BRD-K31342827
gossypol_CMAP_2966	3	0.838177	-3.00477	CMAP_2966	prostate	gossypol	7.8uM	LIB_2	LSM-6229	BCL inhibitor|MCL1 inhibitor
gossypol_CTRS_1111	3	-0.659645	-2.32018	CTRS_1111	bone cancer	Gossypol	0.0011 - 37uM	LIB_10	LSM-6229	BCL inhibitor|MCL1 inhibitor		BRD-K19295594
gossypol_CTRS_6354	3	0.0520849	-2.59622	CTRS_6354	ovary cancer	Gossypol	0.0011 - 37uM	LIB_10	LSM-6229	BCL inhibitor|MCL1 inhibitor		BRD-K19295594
gossypol_CTRS_7305	3	-0.374607	-2.31409	CTRS_7305	skin cancer	Gossypol	0.0011 - 37uM	LIB_10	LSM-6229	BCL inhibitor|MCL1 inhibitor		BRD-K19295594
gossypol_CTRS_8219	3	-0.453721	-2.49223	CTRS_8219	stomach cancer	Gossypol	0.0011 - 37uM	LIB_10	LSM-6229	BCL inhibitor|MCL1 inhibitor		BRD-K19295594
gossypol_LINCSCP_64882	3	0.0454565	-1.82191	LINCSCP_64882	prostate	Gossypol	0.5uM	LIB_5	LSM-6229	BCL inhibitor|MCL1 inhibitor	24h	BRD-K19295594
gsk_461364_CTRS_2538	3	0.440949	-2.62341	CTRS_2538	endometrium cancer	GSK-461364	0.002 - 66uM	LIB_10	LSM-1013	PLK inhibitor		BRD-K92428232
gsk_461364_CTRS_9645	3	-0.169311	-2.56533	CTRS_9645	urinary tract cancer	GSK-461364	0.002 - 66uM	LIB_10	LSM-1013	PLK inhibitor		BRD-K92428232
gsk_461364_LINCSCP_100444	3	0.32014	-2.32041	LINCSCP_100444	lung	GSK-461364	1.11uM	LIB_5	LSM-1013	PLK inhibitor	24h	BRD-K92428232
gsk_461364_LINCSCP_11828	3	0.143739	-2.20656	LINCSCP_11828	breast	GSK-461364	1uM	LIB_5	LSM-1013	PLK inhibitor	24h	BRD-K92428232
gsk_461364_LINCSCP_165623	3	0.121533	-2.14044	LINCSCP_165623	skeletal muscle	GSK-461364	3.33uM	LIB_5	LSM-1013	PLK inhibitor	24h	BRD-K92428232
gsk_461364_LINCSCP_165626	3	0.100582	-2.83495	LINCSCP_165626	skeletal muscle	GSK-461364	0.12uM	LIB_5	LSM-1013	PLK inhibitor	24h	BRD-K92428232
gsk_461364_LINCSCP_22440	3	-0.401427	-2.7453	LINCSCP_22440	liver	GSK-461364	10uM	LIB_5	LSM-1013	PLK inhibitor	6h	BRD-K92428232
gsk_461364_LINCSCP_24410	3	-0.0754689	-2.02549	LINCSCP_24410	breast	GSK-461364	0.5uM	LIB_5	LSM-1013	PLK inhibitor	24h	BRD-K92428232
gsk_461364_LINCSCP_70052	3	0.121686	-2.29315	LINCSCP_70052	skin	GSK-461364	0.04uM	LIB_5	LSM-1013	PLK inhibitor	24h	BRD-K92428232
gsk_461364_LINCSCP_80674	3	-0.00741544	-1.98913	LINCSCP_80674	skin	GSK-461364	0.12uM	LIB_5	LSM-1013	PLK inhibitor	24h	BRD-K92428232
gsk_461364_LINCSCP_83345	3	0.139594	-2.37845	LINCSCP_83345		GSK-461364	0.04uM	LIB_5	LSM-1013	PLK inhibitor	24h	BRD-K92428232
gsk_461364_LINCSCP_88635	3	0.0851629	-2.10593	LINCSCP_88635	kidney epithelial	GSK-461364	10uM	LIB_5	LSM-1013	PLK inhibitor	24h	BRD-K92428232
gsk_923295_LINCSCP_92043	3	0.307987	-2.47142	LINCSCP_92043	kidney epithelial	GSK-923295	0.04uM	LIB_5	LSM-45692		24h	BRD-K89015388
gw_5074_LINCSCP_112698	3	0.292096	-2.15092	LINCSCP_112698	liver	GW-5074	0.04uM	LIB_5	LSM-42779	Leucine rich repeat kinase inhibitor|RAF inhibitor	24h	BRD-K07859598
gw_5074_LINCSCP_89056	3	-0.0385961	-2.66505	LINCSCP_89056	kidney epithelial	GW-5074	0.12uM	LIB_5	LSM-42779	Leucine rich repeat kinase inhibitor|RAF inhibitor	24h	BRD-K07859598
gw_9662_LINCSCP_14158	3	0.127261	-2.3053	LINCSCP_14158	kidney epithelial	GW-9662	10uM	LIB_5	LSM-4097	PPAR receptor antagonist	24h	BRD-K93258693
gw620972x_LINCSCP_166255	3	-0.225564	-2.46596	LINCSCP_166255	skeletal muscle	GW620972X	0.37uM	LIB_5	LSM-1209		24h	BRD-K76401790
gw843682x_CTRS_4446	3	-1.03724	-2.93232	CTRS_4446	liver cancer	GW843682X	0.001 - 33uM	LIB_10	LSM-1014	PLK inhibitor		BRD-K90382497
gw843682x_CTRS_677	3	-0.531003	-2.83452	CTRS_677	autonomic ganglia cancer	GW843682X	0.001 - 33uM	LIB_10	LSM-1014	PLK inhibitor		BRD-K90382497
gw843682x_CTRS_8228	3	-0.925928	-3.18047	CTRS_8228	stomach cancer	GW843682X	0.001 - 33uM	LIB_10	LSM-1014	PLK inhibitor		BRD-K90382497
gw843682x_CTRS_8698	3	0.546976	-3.76218	CTRS_8698	thyroid cancer	GW843682X	0.001 - 33uM	LIB_10	LSM-1014	PLK inhibitor		BRD-K90382497
gw843682x_LINCSCP_112988	3	-0.129294	-1.92936	LINCSCP_112988	breast	GW843682X	1.11uM	LIB_5	LSM-1014	PLK inhibitor	24h	BRD-K90382497
gw843682x_LINCSCP_25131	3	0.180041	-1.91102	LINCSCP_25131	large intestine	GW843682X	10uM	LIB_5	LSM-1014	PLK inhibitor	6h	BRD-K90382497
gw843682x_LINCSCP_99734	3	0.231422	-2.47264	LINCSCP_99734	lung	GW843682X	1.11uM	LIB_5	LSM-1014	PLK inhibitor	24h	BRD-K90382497
gw843682x_LINCSCP_99737	3	-0.146517	-2.07278	LINCSCP_99737	lung	GW843682X	0.04uM	LIB_5	LSM-1014	PLK inhibitor	24h	BRD-K90382497
helveticoside_CMAP_2910	3	-0.094551	-2.30618	CMAP_2910	prostate	helveticoside	7.4uM	LIB_2	LSM-42700
hg_5_88_01_LINCSCP_145647	3	0.0718006	-2.41317	LINCSCP_145647		SCHEMBL3958507	1.11uM	LIB_5	LSM-5245	Protein kinase inhibitor	3h	BRD-K06569345
hg_5_88_01_LINCSCP_163494	3	0.0295018	-2.3373	LINCSCP_163494	breast	SCHEMBL3958507	1.11uM	LIB_5	LSM-5245	Protein kinase inhibitor	24h	BRD-K06569345
hg_5_88_01_LINCSCP_234860	3	0.0408592	-2.19103	LINCSCP_234860	breast epithelial	SCHEMBL3958507	0.5uM	LIB_5	LSM-5245	Protein kinase inhibitor	24h	BRD-K06569345
hli_373_CTRS_1595	3	-0.295392	-2.42063	CTRS_1595	breast cancer	HLI-373	0.001 - 33uM	LIB_10	LSM-6225	MDM inhibitor		BRD-K17349619
hli_373_CTRS_3497	3	-1.05868	-3.56798	CTRS_3497	kidney cancer	HLI-373	0.001 - 33uM	LIB_10	LSM-6225	MDM inhibitor		BRD-K17349619
hli_373_CTRS_7764	3	-0.608193	-2.31494	CTRS_7764	soft tissue cancer	HLI-373	0.001 - 33uM	LIB_10	LSM-6225	MDM inhibitor		BRD-K17349619
hli_373_CTRS_8701	3	0.0389592	-2.50579	CTRS_8701	thyroid cancer	HLI-373	0.001 - 33uM	LIB_10	LSM-6225	MDM inhibitor		BRD-K17349619
hmn_214_LINCSCP_165111	3	0.504182	-2.53981	LINCSCP_165111		HMN-214	0.37uM	LIB_5	LSM-42802	PLK inhibitor	24h	BRD-K70511574
hmn_214_LINCSCP_166169	3	-0.0250588	-2.60386	LINCSCP_166169	skeletal muscle	HMN-214	3.33uM	LIB_5	LSM-42802	PLK inhibitor	24h	BRD-K70511574
hmn_214_LINCSCP_6661	3	-0.0826496	-2.86354	LINCSCP_6661	lung	HMN-214	10uM	LIB_5	LSM-42802	PLK inhibitor	6h	BRD-K70511574
hmn_214_LINCSCP_79052	3	-0.126496	-1.92582	LINCSCP_79052	skin	HMN-214	3.33uM	LIB_5	LSM-42802	PLK inhibitor	24h	BRD-K70511574
hypericin_LINCSCP_11170	3	0.231698	-2.38251	LINCSCP_11170	adipose	Hypericin	10uM	LIB_5	LSM-2650	Tyrosine kinase inhibitor	24h	BRD-K29673530
i_bet151_CTRS_1597	3	-0.566354	-3.02393	CTRS_1597	breast cancer	I-BET151	0.002 - 66uM	LIB_10	LSM-6335			BRD-K36363294
i_bet151_CTRS_2073	3	-0.662992	-3.14205	CTRS_2073	central nervous system cancer	I-BET151	0.002 - 66uM	LIB_10	LSM-6335			BRD-K36363294
i_bet151_CTRS_3499	3	-0.716567	-3.15378	CTRS_3499	kidney cancer	I-BET151	0.002 - 66uM	LIB_10	LSM-6335			BRD-K36363294
i_bet151_CTRS_6367	3	-0.402892	-3.06923	CTRS_6367	ovary cancer	I-BET151	0.002 - 66uM	LIB_10	LSM-6335			BRD-K36363294
i_bet151_CTRS_6846	3	-1.12803	-2.75068	CTRS_6846	pancreas cancer	I-BET151	0.002 - 66uM	LIB_10	LSM-6335			BRD-K36363294
i_bet151_CTRS_8233	3	-0.787657	-2.4542	CTRS_8233	stomach cancer	I-BET151	0.002 - 66uM	LIB_10	LSM-6335			BRD-K36363294
i_bet151_CTRS_8703	3	0.227411	-3.03185	CTRS_8703	thyroid cancer	I-BET151	0.002 - 66uM	LIB_10	LSM-6335			BRD-K36363294
i_bet151_LINCSCP_146899	3	0.256882	-2.11845	LINCSCP_146899		I-BET151	1.11uM	LIB_5	LSM-6335		24h	BRD-K36363294
i_bet151_LINCSCP_165820	3	0.19541	-2.0876	LINCSCP_165820	skeletal muscle	I-BET151	10uM	LIB_5	LSM-6335		24h	BRD-K36363294
i_bet151_LINCSCP_165825	3	-0.161612	-2.25304	LINCSCP_165825	skeletal muscle	I-BET151	0.04uM	LIB_5	LSM-6335		24h	BRD-K36363294
i_bet151_LINCSCP_87076	3	0.116708	-2.31908	LINCSCP_87076	bone marrow	I-BET151	10uM	LIB_5	LSM-6335		24h	BRD-K36363294
i_bet151_LINCSCP_87079	3	0.163765	-2.49327	LINCSCP_87079	bone marrow	I-BET151	0.37uM	LIB_5	LSM-6335		24h	BRD-K36363294
indolophenanthridine_LINCSCP_26920	3	-0.10797	-1.90007	LINCSCP_26920	large intestine	Indolophenanthridine	10uM	LIB_5	LSM-3788	CALY activator	6h	BRD-K79353516
indolophenanthridine_LINCSCP_41009	3	-0.218207	-2.18709	LINCSCP_41009		Indolophenanthridine	10uM	LIB_5	LSM-3788	CALY activator	24h	BRD-K79353516
indoprofen_LINCSCP_139145	3	-0.0796445	-2.24693	LINCSCP_139145	breast	Indoprofen	0.04uM	LIB_5	LSM-1564	Cyclooxygenase inhibitor|Prostanoid receptor antagonist	24h	BRD-A44090213
isocycloheximide_LINCSCP_7384	3	-0.0358183	-2.27502	LINCSCP_7384	lung	Isocycloheximide	10uM	LIB_5	LSM-1687	Protein synthesis inhibitor	6h	BRD-A62184259
isoliquiritigenin_CTRS_1606	3	-0.95609	-2.62008	CTRS_1606	breast cancer	Isoliquiritigenin	0.001 - 33uM	LIB_10	LSM-43093	Guanylate cyclase activator		BRD-K33583600
isoliquiritigenin_CTRS_2082	3	0.207931	-2.83946	CTRS_2082	central nervous system cancer	Isoliquiritigenin	0.001 - 33uM	LIB_10	LSM-43093	Guanylate cyclase activator		BRD-K33583600
isoliquiritigenin_CTRS_4938	3	-0.679512	-2.8697	CTRS_4938	lung cancer	Isoliquiritigenin	0.001 - 33uM	LIB_10	LSM-43093	Guanylate cyclase activator		BRD-K33583600
isoliquiritigenin_CTRS_5419	3	-0.714979	-2.54757	CTRS_5419	non-haematopoietic and non-lymphoid cancer	Isoliquiritigenin	0.001 - 33uM	LIB_10	LSM-43093	Guanylate cyclase activator		BRD-K33583600
isoliquiritigenin_CTRS_9662	3	-0.416335	-2.51047	CTRS_9662	urinary tract cancer	Isoliquiritigenin	0.001 - 33uM	LIB_10	LSM-43093	Guanylate cyclase activator		BRD-K33583600
isoliquiritigenin_LINCSCP_53167	3	0.0137125	-1.94523	LINCSCP_53167	haematopoietic and lymphoid tissue	Isoliquiritigenin	10uM	LIB_5	LSM-43093	Guanylate cyclase activator	6h	BRD-K33583600
itopride_LINCSCP_34634	3	-0.252969	-1.95368	LINCSCP_34634	breast	Itopride	10uM	LIB_5	LSM-6004	Dopamine receptor antagonist	6h	BRD-K96740444
iwr_1_endo_LINCSCP_54597	3	0.129051	-2.341	LINCSCP_54597	large intestine	IWR-1-ENDO	10uM	LIB_5	LSM-5707	PARP inhibitor	6h	BRD-K61314889
ixabepilone_LINCSCP_74586	3	0.0168554	-1.96061	LINCSCP_74586	skin	Ixabepilone	10uM	LIB_5	LSM-43293	Tubulin inhibitor	24h	BRD-K03601870
ixabepilone_LINCSCP_74588	3	-0.019994	-1.84676	LINCSCP_74588	skin	Ixabepilone	1.11uM	LIB_5	LSM-43293	Tubulin inhibitor	24h	BRD-K03601870
ketoconazole_DM_3551	3	-0.798848	-2.26176	DM_3551	liver	KETOCONAZOLE	114 mg/kg	LIB_12			1 d
ku0060648_CTRS_1147	3	-0.0334347	-2.56202	CTRS_1147	bone cancer	KU0060648	0.001 - 33uM	LIB_10	LSM-4935	DNA dependent protein kinase inhibitor|PI3K inhibitor		BRD-K09499853
ku0060648_CTRS_4475	3	-0.0567917	-2.54682	CTRS_4475	liver cancer	KU0060648	0.001 - 33uM	LIB_10	LSM-4935	DNA dependent protein kinase inhibitor|PI3K inhibitor		BRD-K09499853
ku0060648_CTRS_5434	3	0.177057	-2.22545	CTRS_5434	non-haematopoietic and non-lymphoid cancer	KU0060648	0.001 - 33uM	LIB_10	LSM-4935	DNA dependent protein kinase inhibitor|PI3K inhibitor		BRD-K09499853
ku0060648_CTRS_7788	3	-0.213935	-2.67326	CTRS_7788	soft tissue cancer	KU0060648	0.001 - 33uM	LIB_10	LSM-4935	DNA dependent protein kinase inhibitor|PI3K inhibitor		BRD-K09499853
ku0060648_CTRS_8726	3	-0.279687	-3.09289	CTRS_8726	thyroid cancer	KU0060648	0.001 - 33uM	LIB_10	LSM-4935	DNA dependent protein kinase inhibitor|PI3K inhibitor		BRD-K09499853
ku0060648_CTRS_9201	3	0.555615	-2.66334	CTRS_9201	upper aerodigestive tract cancer	KU0060648	0.001 - 33uM	LIB_10	LSM-4935	DNA dependent protein kinase inhibitor|PI3K inhibitor		BRD-K09499853
kx2_391_CTRS_1152	3	-0.445008	-2.30112	CTRS_1152	bone cancer	KX2-391	0.002 - 66uM	LIB_10	LSM-45890	Tyrosine-protein kinase SRC inhibitor		BRD-K29968218
kx2_391_CTRS_1626	3	-0.363245	-2.58517	CTRS_1626	breast cancer	KX2-391	0.002 - 66uM	LIB_10	LSM-45890	Tyrosine-protein kinase SRC inhibitor		BRD-K29968218
kx2_391_CTRS_4480	3	-0.356205	-2.22115	CTRS_4480	liver cancer	KX2-391	0.002 - 66uM	LIB_10	LSM-45890	Tyrosine-protein kinase SRC inhibitor		BRD-K29968218
kx2_391_CTRS_8731	3	-0.0115463	-3.78497	CTRS_8731	thyroid cancer	KX2-391	0.002 - 66uM	LIB_10	LSM-45890	Tyrosine-protein kinase SRC inhibitor		BRD-K29968218
kx2_391_LINCSCP_73978	3	-0.104042	-1.99833	LINCSCP_73978	skin	KX2-391	0.12uM	LIB_5	LSM-45890	Tyrosine-protein kinase SRC inhibitor	24h	BRD-K29968218
lapatinib_CTRS_2104	3	-1.05092	-3.12977	CTRS_2104	central nervous system cancer	Lapatinib	0.002 - 66uM	LIB_10	LSM-1051	EGFR inhibitor|ErbB2 inhibitor		BRD-K19687926
lapatinib_CTRS_7795	3	-0.607208	-2.59386	CTRS_7795	soft tissue cancer	Lapatinib	0.002 - 66uM	LIB_10	LSM-1051	EGFR inhibitor|ErbB2 inhibitor		BRD-K19687926
lapatinib_LINCSCP_113243	3	0.147187	-2.18129	LINCSCP_113243	breast	Lapatinib	1.11uM	LIB_5	LSM-1051	EGFR inhibitor|ErbB2 inhibitor	24h	BRD-K19687926
lapatinib_LINCSCP_115720	3	0.37171	-2.54675	LINCSCP_115720	breast	Lapatinib	10uM	LIB_5	LSM-1051	EGFR inhibitor|ErbB2 inhibitor	24h	BRD-K19687926
lapatinib_LINCSCP_11666	3	0.168402	-2.51465	LINCSCP_11666	breast	Lapatinib	0.1uM	LIB_5	LSM-1051	EGFR inhibitor|ErbB2 inhibitor	24h	BRD-K19687926
lapatinib_LINCSCP_11667	3	-0.138755	-3.31079	LINCSCP_11667	breast	Lapatinib	0.5uM	LIB_5	LSM-1051	EGFR inhibitor|ErbB2 inhibitor	24h	BRD-K19687926
lapatinib_LINCSCP_167451	3	-0.0869186	-2.65901	LINCSCP_167451	pancreas	Lapatinib	3.33uM	LIB_5	LSM-1051	EGFR inhibitor|ErbB2 inhibitor	24h	BRD-K19687926
lapatinib_LINCSCP_261559	3	0.0423876	-2.13323	LINCSCP_261559	neural progenitor cells	lapatinib	10uM	LIB_5	NA	EGFR inhibitor|ErbB2 inhibitor	24h	BRD-M07438658
lapatinib_LINCSCP_72151	3	0.130116	-2.75727	LINCSCP_72151	skin	Lapatinib	1.11uM	LIB_5	LSM-1051	EGFR inhibitor|ErbB2 inhibitor	24h	BRD-K19687926
lcl161_LINCSCP_90821	3	-0.0241922	-2.26604	LINCSCP_90821	kidney epithelial	LCL161	0.37uM	LIB_5	LSM-45968		24h	BRD-K08248804
lexibulin_LINCSCP_51121	3	-0.0918657	-2.39516	LINCSCP_51121	ovary	Lexibulin	1uM	LIB_5	LSM-6232	Tubulin inhibitor	6h	BRD-K23363278
lexibulin_LINCSCP_53907	3	-0.260141	-2.07795	LINCSCP_53907	large intestine	Lexibulin	1uM	LIB_5	LSM-6232	Tubulin inhibitor	6h	BRD-K23363278
lopinavir_LINCSCP_59135	3	0.303156	-2.02755	LINCSCP_59135	prostate	Lopinavir	10uM	LIB_5	LSM-6027	HIV protease inhibitor	6h	BRD-K99451608
masitinib_CTRS_5455	3	-0.916529	-2.98941	CTRS_5455	non-haematopoietic and non-lymphoid cancer	Masitinib	0.002 - 66uM	LIB_10	LSM-1130	KIT inhibitor|PDGFR tyrosine kinase receptor inhibitor|Src inhibitor		BRD-K71035033
masitinib_CTRS_725	3	0.291299	-2.19231	CTRS_725	autonomic ganglia cancer	Masitinib	0.002 - 66uM	LIB_10	LSM-1130	KIT inhibitor|PDGFR tyrosine kinase receptor inhibitor|Src inhibitor		BRD-K71035033
masitinib_CTRS_8278	3	-0.580807	-2.64162	CTRS_8278	stomach cancer	Masitinib	0.002 - 66uM	LIB_10	LSM-1130	KIT inhibitor|PDGFR tyrosine kinase receptor inhibitor|Src inhibitor		BRD-K71035033
masitinib_CTRS_8747	3	0.0480018	-3.43513	CTRS_8747	thyroid cancer	Masitinib	0.002 - 66uM	LIB_10	LSM-1130	KIT inhibitor|PDGFR tyrosine kinase receptor inhibitor|Src inhibitor		BRD-K71035033
masitinib_CTRS_9698	3	0.10163	-2.7616	CTRS_9698	urinary tract cancer	Masitinib	0.002 - 66uM	LIB_10	LSM-1130	KIT inhibitor|PDGFR tyrosine kinase receptor inhibitor|Src inhibitor		BRD-K71035033
masitinib_LINCSCP_149721	3	-0.196598	-2.08231	LINCSCP_149721		Masitinib	0.04uM	LIB_5	LSM-1130	KIT inhibitor|PDGFR tyrosine kinase receptor inhibitor|Src inhibitor	24h	BRD-K71035033
mebendazole_DM_3791	3	-0.0447582	-2.85314	DM_3791	liver	MEBENDAZOLE	714 mg/kg	LIB_12	LSM-3749	Tubulin inhibitor	3 d
mebendazole_LINCSCP_239324	3	0.0254634	-1.84301	LINCSCP_239324	breast	Flubendazole	10uM	LIB_5	LSM-5916	Tubulin inhibitor	6h	BRD-K86003836
melperone_LINCSCP_33144	3	0.164526	-2.25128	LINCSCP_33144	breast	Melperone	10uM	LIB_5	LSM-4090	Dopamine receptor antagonist|Serotonin receptor antagonist	24h	BRD-K92984783
mesna_DM_3830	3	0.864842	-2.33482	DM_3830	kidney	MESNA	755 mg/kg	LIB_12			1 d
mesna_DM_3831	3	-0.836087	-2.42195	DM_3831	kidney	MESNA	755 mg/kg	LIB_12			3 d
mg_132_CTRS_2123	3	-0.767774	-3.16985	CTRS_2123	central nervous system cancer	MG-132	0.00061 - 20uM	LIB_10	LSM-1107	Proteasome inhibitor		BRD-K60230970
mg_132_CTRS_2596	3	-0.0710931	-2.65928	CTRS_2596	endometrium cancer	MG-132	0.00061 - 20uM	LIB_10	LSM-1107	Proteasome inhibitor		BRD-K60230970
mg_132_CTRS_7813	3	-0.549935	-3.17873	CTRS_7813	soft tissue cancer	MG-132	0.00061 - 20uM	LIB_10	LSM-1107	Proteasome inhibitor		BRD-K60230970
mitoxantrone_DM_3958	3	0.602887	-2.57138	DM_3958	heart	MITOXANTRONE	2 mg/kg	LIB_12	LSM-2481	DNA topoisomerase II alpha inhibitor	1 d
mitoxantrone_DM_3960	3	-0.0373887	-2.44007	DM_3960	heart	MITOXANTRONE	2 mg/kg	LIB_12	LSM-2481	DNA topoisomerase II alpha inhibitor	5 d
mitoxantrone_LINCSCP_115498	3	0.0387705	-2.3509	LINCSCP_115498	breast	Mitoxantrone	0.12uM	LIB_5	LSM-2481	DNA topoisomerase II alpha inhibitor	24h	BRD-K21680192
mitoxantrone_LINCSCP_163539	3	0.0594617	-2.42647	LINCSCP_163539	breast	Mitoxantrone	0.04uM	LIB_5	LSM-2481	DNA topoisomerase II alpha inhibitor	24h	BRD-K21680192
mitoxantrone_LINCSCP_168292	3	0.036414	-1.91544	LINCSCP_168292	pancreas	Mitoxantrone	0.37uM	LIB_5	LSM-2481	DNA topoisomerase II alpha inhibitor	24h	BRD-K21680192
mitoxantrone_LINCSCP_168293	3	0.471752	-2.05869	LINCSCP_168293	pancreas	Mitoxantrone	0.12uM	LIB_5	LSM-2481	DNA topoisomerase II alpha inhibitor	24h	BRD-K21680192
mitoxantrone_LINCSCP_85856	3	0.0708659	-1.97305	LINCSCP_85856	breast	Mitoxantrone	1.11uM	LIB_5	LSM-2481	DNA topoisomerase II alpha inhibitor	24h	BRD-K21680192
mitoxantrone_LINCSCP_99411	3	-0.266815	-1.97137	LINCSCP_99411	lung	Mitoxantrone	0.37uM	LIB_5	LSM-2481	DNA topoisomerase II alpha inhibitor	24h	BRD-K21680192
mitoxantrone_LINCSCP_99412	3	-0.243363	-1.90397	LINCSCP_99412	lung	Mitoxantrone	0.12uM	LIB_5	LSM-2481	DNA topoisomerase II alpha inhibitor	24h	BRD-K21680192
mls003129922_LINCSCP_260589	3	0.249685	-2.46622	LINCSCP_260589	kidney epithelial	MLS003129922	3uM	LIB_5	LSM-15083		24h	BRD-K59501784
motesanib_LINCSCP_100340	3	-0.14005	-2.2616	LINCSCP_100340	lung	Motesanib	0.12uM	LIB_5	LSM-1042	KIT inhibitor|PDGFR tyrosine kinase receptor inhibitor|VEGFR inhibitor	24h	BRD-K99616396
motesanib_LINCSCP_117132	3	-0.13274	-2.24791	LINCSCP_117132	large intestine	Motesanib	0.04uM	LIB_5	LSM-1042	KIT inhibitor|PDGFR tyrosine kinase receptor inhibitor|VEGFR inhibitor	24h	BRD-K99616396
motesanib_LINCSCP_12083	3	0.38809	-2.40145	LINCSCP_12083	breast	Motesanib	0.5uM	LIB_5	LSM-1042	KIT inhibitor|PDGFR tyrosine kinase receptor inhibitor|VEGFR inhibitor	6h	BRD-K99616396
motesanib_LINCSCP_133529	3	0.249766	-2.10459	LINCSCP_133529	breast	Motesanib	0.37uM	LIB_5	LSM-1042	KIT inhibitor|PDGFR tyrosine kinase receptor inhibitor|VEGFR inhibitor	24h	BRD-K99616396
motesanib_LINCSCP_146264	3	0.0496098	-2.3755	LINCSCP_146264		Motesanib	0.04uM	LIB_5	LSM-1042	KIT inhibitor|PDGFR tyrosine kinase receptor inhibitor|VEGFR inhibitor	24h	BRD-K99616396
motesanib_LINCSCP_24650	3	0.227979	-2.16264	LINCSCP_24650	breast	Motesanib	10uM	LIB_5	LSM-1042	KIT inhibitor|PDGFR tyrosine kinase receptor inhibitor|VEGFR inhibitor	6h	BRD-K99616396
motesanib_LINCSCP_36567	3	0.239057	-1.79072	LINCSCP_36567	breast	Motesanib	0.1uM	LIB_5	LSM-1042	KIT inhibitor|PDGFR tyrosine kinase receptor inhibitor|VEGFR inhibitor	24h	BRD-K99616396
mst_312_CTRS_1197	3	-0.0883233	-2.36922	CTRS_1197	bone cancer	MST-312	0.001 - 33uM	LIB_10	LSM-6230	Telomerase inhibitor		BRD-K19894101
mst_312_CTRS_203	3	-0.370343	-3.11918	CTRS_203	CTRP cell lines	MST-312	0.001 - 33uM	LIB_10	LSM-6230	Telomerase inhibitor		BRD-K19894101
mst_312_CTRS_2148	3	-0.057961	-3.06162	CTRS_2148	central nervous system cancer	MST-312	0.001 - 33uM	LIB_10	LSM-6230	Telomerase inhibitor		BRD-K19894101
mst_312_CTRS_3100	3	0.20421	-2.9015	CTRS_3100	haematopoietic and lymphoid tissue cancer	MST-312	0.001 - 33uM	LIB_10	LSM-6230	Telomerase inhibitor		BRD-K19894101
mst_312_CTRS_3573	3	0.112646	-2.26392	CTRS_3573	kidney cancer	MST-312	0.001 - 33uM	LIB_10	LSM-6230	Telomerase inhibitor		BRD-K19894101
mst_312_CTRS_4526	3	-0.0403995	-3.1094	CTRS_4526	liver cancer	MST-312	0.001 - 33uM	LIB_10	LSM-6230	Telomerase inhibitor		BRD-K19894101
mst_312_CTRS_5004	3	-0.485829	-2.51485	CTRS_5004	lung cancer	MST-312	0.001 - 33uM	LIB_10	LSM-6230	Telomerase inhibitor		BRD-K19894101
mst_312_CTRS_5485	3	-0.428355	-2.36856	CTRS_5485	non-haematopoietic and non-lymphoid cancer	MST-312	0.001 - 33uM	LIB_10	LSM-6230	Telomerase inhibitor		BRD-K19894101
mst_312_CTRS_754	3	-0.0413009	-2.28322	CTRS_754	autonomic ganglia cancer	MST-312	0.001 - 33uM	LIB_10	LSM-6230	Telomerase inhibitor		BRD-K19894101
mst_312_CTRS_7837	3	-0.705799	-2.45844	CTRS_7837	soft tissue cancer	MST-312	0.001 - 33uM	LIB_10	LSM-6230	Telomerase inhibitor		BRD-K19894101
mst_312_CTRS_8308	3	-0.240081	-2.17365	CTRS_8308	stomach cancer	MST-312	0.001 - 33uM	LIB_10	LSM-6230	Telomerase inhibitor		BRD-K19894101
mst_312_LINCSCP_56848	3	0.28277	-1.99931	LINCSCP_56848	prostate	MST-312	10uM	LIB_5	LSM-6230	Telomerase inhibitor	24h	BRD-K19894101
n9_isopropylolomoucine_CTRS_1199	3	-0.711411	-2.58795	CTRS_1199	bone cancer	N9-Isopropylolomoucine	0.012 - 400uM	LIB_10	LSM-3607	CDK inhibitor		BRD-K71726959
n9_isopropylolomoucine_CTRS_2151	3	-0.655692	-2.97309	CTRS_2151	central nervous system cancer	N9-Isopropylolomoucine	0.012 - 400uM	LIB_10	LSM-3607	CDK inhibitor		BRD-K71726959
n9_isopropylolomoucine_CTRS_2624	3	-0.467739	-2.66425	CTRS_2624	endometrium cancer	N9-Isopropylolomoucine	0.012 - 400uM	LIB_10	LSM-3607	CDK inhibitor		BRD-K71726959
n9_isopropylolomoucine_CTRS_756	3	-0.780848	-2.60473	CTRS_756	autonomic ganglia cancer	N9-Isopropylolomoucine	0.012 - 400uM	LIB_10	LSM-3607	CDK inhibitor		BRD-K71726959
n9_isopropylolomoucine_CTRS_8311	3	-0.533727	-2.73054	CTRS_8311	stomach cancer	N9-Isopropylolomoucine	0.012 - 400uM	LIB_10	LSM-3607	CDK inhibitor		BRD-K71726959
narciclasine_CTRS_1201	3	-0.224297	-2.50494	CTRS_1201	bone cancer	Narciclasine	0.001 - 33uM	LIB_10	LSM-4934	Coflilin signaling pathway activator|LIM kinase activator|Rho associated kinase activator		BRD-K06792661
narciclasine_CTRS_5009	3	-0.924091	-2.47985	CTRS_5009	lung cancer	Narciclasine	0.001 - 33uM	LIB_10	LSM-4934	Coflilin signaling pathway activator|LIM kinase activator|Rho associated kinase activator		BRD-K06792661
narciclasine_CTRS_5490	3	-0.608948	-2.61573	CTRS_5490	non-haematopoietic and non-lymphoid cancer	Narciclasine	0.001 - 33uM	LIB_10	LSM-4934	Coflilin signaling pathway activator|LIM kinase activator|Rho associated kinase activator		BRD-K06792661
narciclasine_CTRS_7397	3	-0.566012	-2.30805	CTRS_7397	skin cancer	Narciclasine	0.001 - 33uM	LIB_10	LSM-4934	Coflilin signaling pathway activator|LIM kinase activator|Rho associated kinase activator		BRD-K06792661
narciclasine_CTRS_7841	3	-0.415492	-3.55953	CTRS_7841	soft tissue cancer	Narciclasine	0.001 - 33uM	LIB_10	LSM-4934	Coflilin signaling pathway activator|LIM kinase activator|Rho associated kinase activator		BRD-K06792661
narciclasine_CTRS_8313	3	-0.544305	-2.74623	CTRS_8313	stomach cancer	Narciclasine	0.001 - 33uM	LIB_10	LSM-4934	Coflilin signaling pathway activator|LIM kinase activator|Rho associated kinase activator		BRD-K06792661
narciclasine_CTRS_9733	3	-0.791726	-3.36994	CTRS_9733	urinary tract cancer	Narciclasine	0.001 - 33uM	LIB_10	LSM-4934	Coflilin signaling pathway activator|LIM kinase activator|Rho associated kinase activator		BRD-K06792661
nifedipine_CMAP_329	3	0.868461	-2.20481	CMAP_329	prostate	nifedipine	11.6uM	LIB_2	LSM-4176	Voltage-gated L-type calcium channel blocker
nifedipine_DM_4066	3	0.237112	-2.46461	DM_4066	heart	NIFEDIPINE	1022 mg/kg	LIB_12	LSM-4176	Voltage-gated L-type calcium channel blocker	1 d
nimesulide_DM_4070	3	0.161324	-2.52973	DM_4070	liver	NIMESULIDE	162 mg/kg	LIB_12			1 d
nitrendipine_DM_4105	3	-0.0434313	-2.85874	DM_4105	heart	NITRENDIPINE	1100 mg/kg	LIB_12	LSM-1246	Calcium channel blocker	3 d
nms_1286937_LINCSCP_173668	3	0.175696	-2.62148	LINCSCP_173668	pancreas	NMS-1286937	0.04uM	LIB_5	LSM-45818		24h	BRD-K83699324
nocodazole_LINCSCP_6961	3	0.0215789	-2.44072	LINCSCP_6961	lung	Nocodazole	10uM	LIB_5	LSM-2260	Tubulin inhibitor	6h	BRD-K12539581
nsc95397_CTRS_1219	3	-0.359443	-2.81492	CTRS_1219	bone cancer	NSC95397	0.001 - 33uM	LIB_10	LSM-3521	CDC inhibitor		BRD-K68143200
nsc95397_CTRS_2172	3	-0.841985	-2.84065	CTRS_2172	central nervous system cancer	NSC95397	0.001 - 33uM	LIB_10	LSM-3521	CDC inhibitor		BRD-K68143200
nsc95397_CTRS_2645	3	0.0905219	-2.62787	CTRS_2645	endometrium cancer	NSC95397	0.001 - 33uM	LIB_10	LSM-3521	CDC inhibitor		BRD-K68143200
nsc95397_CTRS_3124	3	0.00655587	-2.78949	CTRS_3124	haematopoietic and lymphoid tissue cancer	NSC95397	0.001 - 33uM	LIB_10	LSM-3521	CDC inhibitor		BRD-K68143200
nsc95397_CTRS_4549	3	0.487998	-2.53798	CTRS_4549	liver cancer	NSC95397	0.001 - 33uM	LIB_10	LSM-3521	CDC inhibitor		BRD-K68143200
nsc95397_CTRS_53	3	0.0480031	-2.55053	CTRS_53	CTRP cell lines	NSC95397	0.001 - 33uM	LIB_10	LSM-3521	CDC inhibitor		BRD-K68143200
nsc95397_CTRS_5509	3	-1.01194	-3.25315	CTRS_5509	non-haematopoietic and non-lymphoid cancer	NSC95397	0.001 - 33uM	LIB_10	LSM-3521	CDC inhibitor		BRD-K68143200
nsc95397_CTRS_5990	3	-0.0573258	-2.5584	CTRS_5990	oesophagus cancer	NSC95397	0.001 - 33uM	LIB_10	LSM-3521	CDC inhibitor		BRD-K68143200
nsc95397_CTRS_6945	3	-0.777625	-2.73087	CTRS_6945	pancreas cancer	NSC95397	0.001 - 33uM	LIB_10	LSM-3521	CDC inhibitor		BRD-K68143200
nsc95397_CTRS_9276	3	-0.846229	-2.75973	CTRS_9276	upper aerodigestive tract cancer	NSC95397	0.001 - 33uM	LIB_10	LSM-3521	CDC inhibitor		BRD-K68143200
nsc95397_LINCSCP_23707	3	-0.0400043	-2.31061	LINCSCP_23707	liver	NSC95397	3uM	LIB_5	LSM-3521	CDC inhibitor	6h	BRD-K68143200
nsc95397_LINCSCP_267466	3	-0.0697566	-2.05709	LINCSCP_267466	prostate	NSC95397	10uM	LIB_5	LSM-3521	CDC inhibitor	6h	BRD-K68143200
nsc95397_LINCSCP_55522	3	-0.377089	-2.54969	LINCSCP_55522	haematopoietic and lymphoid tissue	NSC95397	10uM	LIB_5	LSM-3521	CDC inhibitor	6h	BRD-K68143200
nvp_auy922_LINCSCP_251996	3	0.174613	-2.04993	LINCSCP_251996	breast	NVP-AUY922	0.1uM	LIB_5	LSM-1162	HSP inhibitor	6h	BRD-K41859756
obatoclax_CTRS_3605	3	-0.351717	-3.30885	CTRS_3605	kidney cancer	Obatoclax	0.002 - 66uM	LIB_10	LSM-43178	BCL inhibitor		BRD-K15600710
obatoclax_CTRS_4084	3	-0.250121	-2.81883	CTRS_4084	large intestine cancer	Obatoclax	0.002 - 66uM	LIB_10	LSM-43178	BCL inhibitor		BRD-K15600710
obatoclax_CTRS_5517	3	-0.352435	-2.49448	CTRS_5517	non-haematopoietic and non-lymphoid cancer	Obatoclax	0.002 - 66uM	LIB_10	LSM-43178	BCL inhibitor		BRD-K15600710
obatoclax_CTRS_7424	3	0.0692183	-2.70875	CTRS_7424	skin cancer	Obatoclax	0.002 - 66uM	LIB_10	LSM-43178	BCL inhibitor		BRD-K15600710
obatoclax_CTRS_784	3	-0.881153	-2.75874	CTRS_784	autonomic ganglia cancer	Obatoclax	0.002 - 66uM	LIB_10	LSM-43178	BCL inhibitor		BRD-K15600710
obatoclax_CTRS_7867	3	-0.299713	-2.65911	CTRS_7867	soft tissue cancer	Obatoclax	0.002 - 66uM	LIB_10	LSM-43178	BCL inhibitor		BRD-K15600710
obatoclax_CTRS_8809	3	-0.245516	-3.69393	CTRS_8809	thyroid cancer	Obatoclax	0.002 - 66uM	LIB_10	LSM-43178	BCL inhibitor		BRD-K15600710
obatoclax_CTRS_9760	3	-0.569794	-2.82417	CTRS_9760	urinary tract cancer	Obatoclax	0.002 - 66uM	LIB_10	LSM-43178	BCL inhibitor		BRD-K15600710
ofloxacin_LINCSCP_109652	3	0.128404	-2.18808	LINCSCP_109652	large intestine	Enoxacin	0.04uM	LIB_5	LSM-5848	Topoisomerase inhibitor	24h	BRD-K78113049
ofloxacin_LINCSCP_174829	3	0.200866	-2.565	LINCSCP_174829	pancreas	Enoxacin	1.11uM	LIB_5	LSM-5848	Topoisomerase inhibitor	24h	BRD-K78113049
ofloxacin_LINCSCP_6905	3	0.24064	-1.87734	LINCSCP_6905	lung	Enrofloxacin	10uM	LIB_5	LSM-3709	Bacterial DNA gyrase inhibitor	24h	BRD-K76534306
ofloxacin_LINCSCP_92963	3	0.011027	-2.63887	LINCSCP_92963	kidney epithelial	Ciprofloxacin	0.37uM	LIB_5	LSM-5226	Bacterial DNA gyrase inhibitor	24h	BRD-K04804440
ofloxacin_LINCSCP_92965	3	-0.0109068	-2.39192	LINCSCP_92965	kidney epithelial	Ciprofloxacin	0.04uM	LIB_5	LSM-5226	Bacterial DNA gyrase inhibitor	24h	BRD-K04804440
olaparib_CTRS_2181	3	-0.353022	-2.98813	CTRS_2181	central nervous system cancer	Olaparib	0.0045 - 150uM	LIB_10	LSM-1145	PARP inhibitor		BRD-K02113016
olaparib_CTRS_3606	3	-0.197138	-3.11731	CTRS_3606	kidney cancer	Olaparib	0.0045 - 150uM	LIB_10	LSM-1145	PARP inhibitor		BRD-K02113016
olaparib_CTRS_7425	3	0.349325	-2.75781	CTRS_7425	skin cancer	Olaparib	0.0045 - 150uM	LIB_10	LSM-1145	PARP inhibitor		BRD-K02113016
olaparib_CTRS_8341	3	-0.818534	-2.77635	CTRS_8341	stomach cancer	Olaparib	0.0045 - 150uM	LIB_10	LSM-1145	PARP inhibitor		BRD-K02113016
olaparib_LINCSCP_101127	3	-0.0848524	-2.14925	LINCSCP_101127	lung	Olaparib	0.37uM	LIB_5	LSM-1145	PARP inhibitor	24h	BRD-K02113016
olaparib_LINCSCP_122056	3	-0.362908	-2.89079	LINCSCP_122056	large intestine	Olaparib	10uM	LIB_5	LSM-1145	PARP inhibitor	24h	BRD-K02113016
olaparib_LINCSCP_148411	3	0.0688486	-2.06647	LINCSCP_148411		Olaparib	0.37uM	LIB_5	LSM-1145	PARP inhibitor	24h	BRD-K02113016
olaparib_LINCSCP_156840	3	-0.185849	-2.24409	LINCSCP_156840	prostate	Olaparib	10uM	LIB_5	LSM-1145	PARP inhibitor	24h	BRD-K02113016
olaparib_LINCSCP_43724	3	-0.0730919	-2.00875	LINCSCP_43724	ovary	Olaparib	40uM	LIB_5	LSM-1145	PARP inhibitor	6h	BRD-K02113016
olaparib_LINCSCP_53298	3	0.0493653	-2.01456	LINCSCP_53298	skin	Olaparib	40uM	LIB_5	LSM-1145	PARP inhibitor	6h	BRD-K02113016
olaparib_LINCSCP_70728	3	0.042063	-2.43927	LINCSCP_70728	skin	Olaparib	10uM	LIB_5	LSM-1145	PARP inhibitor	24h	BRD-K02113016
olaparib_LINCSCP_70729	3	0.228483	-2.13843	LINCSCP_70729	skin	Olaparib	3.33uM	LIB_5	LSM-1145	PARP inhibitor	24h	BRD-K02113016
olaparib_LINCSCP_85086	3	-0.0637856	-2.40286	LINCSCP_85086	adipose	Olaparib	10uM	LIB_5	LSM-1145	PARP inhibitor	24h	BRD-K02113016
olaparib_LINCSCP_86926	3	0.333501	-2.21847	LINCSCP_86926	bone marrow	Olaparib	0.12uM	LIB_5	LSM-1145	PARP inhibitor	24h	BRD-K02113016
olaparib_LINCSCP_88680	3	-0.00839326	-2.41106	LINCSCP_88680	kidney epithelial	Olaparib	0.12uM	LIB_5	LSM-1145	PARP inhibitor	24h	BRD-K02113016
olaparib_LINCSCP_93443	3	-0.123847	-2.70253	LINCSCP_93443	kidney epithelial	Olaparib	0.37uM	LIB_5	LSM-1145	PARP inhibitor	24h	BRD-K02113016
pac_1_CTRS_1711	3	-0.645359	-2.90328	CTRS_1711	breast cancer	PAC-1	0.001 - 33uM	LIB_10	LSM-3119	Caspase activator		BRD-K92991072
pac_1_CTRS_2187	3	-0.885014	-2.92848	CTRS_2187	central nervous system cancer	PAC-1	0.001 - 33uM	LIB_10	LSM-3119	Caspase activator		BRD-K92991072
pac_1_CTRS_2660	3	-0.182465	-2.3017	CTRS_2660	endometrium cancer	PAC-1	0.001 - 33uM	LIB_10	LSM-3119	Caspase activator		BRD-K92991072
pac_1_CTRS_4564	3	-0.454875	-2.62081	CTRS_4564	liver cancer	PAC-1	0.001 - 33uM	LIB_10	LSM-3119	Caspase activator		BRD-K92991072
pac_1_CTRS_5043	3	-0.781071	-2.71877	CTRS_5043	lung cancer	PAC-1	0.001 - 33uM	LIB_10	LSM-3119	Caspase activator		BRD-K92991072
pac_1_CTRS_5524	3	-0.744695	-3.44038	CTRS_5524	non-haematopoietic and non-lymphoid cancer	PAC-1	0.001 - 33uM	LIB_10	LSM-3119	Caspase activator		BRD-K92991072
pac_1_CTRS_6481	3	-0.0638859	-2.5273	CTRS_6481	ovary cancer	PAC-1	0.001 - 33uM	LIB_10	LSM-3119	Caspase activator		BRD-K92991072
pac_1_CTRS_6960	3	-0.0481529	-2.35604	CTRS_6960	pancreas cancer	PAC-1	0.001 - 33uM	LIB_10	LSM-3119	Caspase activator		BRD-K92991072
pac_1_CTRS_7874	3	-0.524286	-2.95067	CTRS_7874	soft tissue cancer	PAC-1	0.001 - 33uM	LIB_10	LSM-3119	Caspase activator		BRD-K92991072
pac_1_CTRS_8816	3	-0.229222	-2.90776	CTRS_8816	thyroid cancer	PAC-1	0.001 - 33uM	LIB_10	LSM-3119	Caspase activator		BRD-K92991072
pantoprazole_DM_4296	3	0.348062	-2.05521	DM_4296	primary rat hepatocytes	PANTOPRAZOLE	650 uM	LIB_12			1 d
pd_0325901_LINCSCP_100735	3	0.0180831	-2.50424	LINCSCP_100735	lung	PD-0325901	0.04uM	LIB_5	LSM-1101	MAP kinase inhibitor|MEK inhibitor|Protein kinase inhibitor	24h	BRD-K49865102
pd_0325901_LINCSCP_113401	3	0.231911	-2.25942	LINCSCP_113401	breast	PD-0325901	0.12uM	LIB_5	LSM-1101	MAP kinase inhibitor|MEK inhibitor|Protein kinase inhibitor	3h	BRD-K49865102
pd_0325901_LINCSCP_129676	3	0.302588	-2.48449	LINCSCP_129676	haematopoietic and lymphoid tissue	PD-0325901	10uM	LIB_5	LSM-1101	MAP kinase inhibitor|MEK inhibitor|Protein kinase inhibitor	24h	BRD-K49865102
pd_0325901_LINCSCP_129810	3	-0.326466	-2.38272	LINCSCP_129810	prostate	PD-0325901	0.04uM	LIB_5	LSM-1101	MAP kinase inhibitor|MEK inhibitor|Protein kinase inhibitor	24h	BRD-K49865102
pd_0325901_LINCSCP_162814	3	-0.0864659	-2.20052	LINCSCP_162814	breast	PD-0325901	1.11uM	LIB_5	LSM-1101	MAP kinase inhibitor|MEK inhibitor|Protein kinase inhibitor	24h	BRD-K49865102
pd_0325901_LINCSCP_163920	3	0.0076795	-2.36075	LINCSCP_163920	breast	PD-0325901	0.12uM	LIB_5	LSM-1101	MAP kinase inhibitor|MEK inhibitor|Protein kinase inhibitor	3h	BRD-K49865102
pd_0325901_LINCSCP_30022	3	0.0719503	-2.45538	LINCSCP_30022	breast epithelial	PD-0325901	0.5uM	LIB_5	LSM-1101	MAP kinase inhibitor|MEK inhibitor|Protein kinase inhibitor	6h	BRD-K49865102
pd_0325901_LINCSCP_81453	3	-0.0295892	-2.66903	LINCSCP_81453	lung	PD-0325901	0.04uM	LIB_5	LSM-1101	MAP kinase inhibitor|MEK inhibitor|Protein kinase inhibitor	24h	BRD-K49865102
pd_0325901_LINCSCP_85486	3	-0.108903	-2.80274	LINCSCP_85486	breast	PD-0325901	0.12uM	LIB_5	LSM-1101	MAP kinase inhibitor|MEK inhibitor|Protein kinase inhibitor	3h	BRD-K49865102
pd_0325901_LINCSCP_85888	3	0.109679	-2.24855	LINCSCP_85888	breast	PD-0325901	0.12uM	LIB_5	LSM-1101	MAP kinase inhibitor|MEK inhibitor|Protein kinase inhibitor	24h	BRD-K49865102
pd_198306_LINCSCP_44330	3	0.245501	-2.18655	LINCSCP_44330	prostate	PD-198306	10uM	LIB_5	LSM-3974	MAP kinase inhibitor|MEK inhibitor	6h	BRD-K88677950
pevonedistat_CTRS_7441	3	-0.239778	-2.98785	CTRS_7441	skin cancer	Pevonedistat	0.0011 - 37uM	LIB_10	LSM-6263	Nedd activating enzyme inhibitor		BRD-K67844266
pevonedistat_CTRS_8357	3	-0.43005	-2.81811	CTRS_8357	stomach cancer	Pevonedistat	0.0011 - 37uM	LIB_10	LSM-6263	Nedd activating enzyme inhibitor		BRD-K67844266
pevonedistat_CTRS_8826	3	-0.00271766	-2.49981	CTRS_8826	thyroid cancer	Pevonedistat	0.0011 - 37uM	LIB_10	LSM-6263	Nedd activating enzyme inhibitor		BRD-K67844266
pevonedistat_CTRS_9777	3	-1.04433	-3.39691	CTRS_9777	urinary tract cancer	Pevonedistat	0.0011 - 37uM	LIB_10	LSM-6263	Nedd activating enzyme inhibitor		BRD-K67844266
pevonedistat_LINCSCP_108906	3	0.19524	-1.87655	LINCSCP_108906	large intestine	Pevonedistat	3.33uM	LIB_5	LSM-6263	Nedd activating enzyme inhibitor	24h	BRD-K67844266
pevonedistat_LINCSCP_108908	3	0.060374	-1.78001	LINCSCP_108908	large intestine	Pevonedistat	0.37uM	LIB_5	LSM-6263	Nedd activating enzyme inhibitor	24h	BRD-K67844266
pevonedistat_LINCSCP_160494	3	0.0155591	-1.99416	LINCSCP_160494	prostate	Pevonedistat	0.12uM	LIB_5	LSM-6263	Nedd activating enzyme inhibitor	24h	BRD-K67844266
pevonedistat_LINCSCP_29372	3	-0.0388493	-2.18428	LINCSCP_29372	intestine	Pevonedistat	10uM	LIB_5	LSM-6263	Nedd activating enzyme inhibitor	6h	BRD-K67844266
pevonedistat_LINCSCP_45205	3	0.101597	-2.22236	LINCSCP_45205	prostate	Pevonedistat	10uM	LIB_5	LSM-6263	Nedd activating enzyme inhibitor	6h	BRD-K67844266
pf_03758309_CTRS_1246	3	-0.354862	-2.68695	CTRS_1246	bone cancer	PF-03758309	0.002 - 66uM	LIB_10	LSM-4254	Serine/threonine-protein kinase PAK 4 inhibitor		BRD-K37764012
pf_03758309_CTRS_5055	3	-1.04561	-2.94748	CTRS_5055	lung cancer	PF-03758309	0.002 - 66uM	LIB_10	LSM-4254	Serine/threonine-protein kinase PAK 4 inhibitor		BRD-K37764012
pf_03758309_CTRS_5536	3	-0.211967	-3.44016	CTRS_5536	non-haematopoietic and non-lymphoid cancer	PF-03758309	0.002 - 66uM	LIB_10	LSM-4254	Serine/threonine-protein kinase PAK 4 inhibitor		BRD-K37764012
pf_03758309_CTRS_7443	3	-0.372944	-2.9988	CTRS_7443	skin cancer	PF-03758309	0.002 - 66uM	LIB_10	LSM-4254	Serine/threonine-protein kinase PAK 4 inhibitor		BRD-K37764012
pf_03758309_CTRS_7886	3	-0.558736	-3.17963	CTRS_7886	soft tissue cancer	PF-03758309	0.002 - 66uM	LIB_10	LSM-4254	Serine/threonine-protein kinase PAK 4 inhibitor		BRD-K37764012
pf_03758309_LINCSCP_166016	3	0.00705639	-2.27271	LINCSCP_166016	skeletal muscle	PF-03758309	0.37uM	LIB_5	LSM-4254	Serine/threonine-protein kinase PAK 4 inhibitor	24h	BRD-K37764012
pf_03758309_LINCSCP_84801	3	0.0767518	-2.34468	LINCSCP_84801	adipose	PF-03758309	0.37uM	LIB_5	LSM-4254	Serine/threonine-protein kinase PAK 4 inhibitor	24h	BRD-K37764012
pf_03758309_LINCSCP_89032	3	0.202519	-2.13921	LINCSCP_89032	kidney epithelial	PF-03758309	0.12uM	LIB_5	LSM-4254	Serine/threonine-protein kinase PAK 4 inhibitor	24h	BRD-K37764012
pf_03758309_LINCSCP_89033	3	0.294766	-2.13577	LINCSCP_89033	kidney epithelial	PF-03758309	0.04uM	LIB_5	LSM-4254	Serine/threonine-protein kinase PAK 4 inhibitor	24h	BRD-K37764012
pha_793887_CTRS_1251	3	-0.552656	-2.4723	CTRS_1251	bone cancer	PHA-793887	0.002 - 66uM	LIB_10	LSM-1073	CDK inhibitor		BRD-K64800655
pha_793887_CTRS_2204	3	-1.17706	-3.03862	CTRS_2204	central nervous system cancer	PHA-793887	0.002 - 66uM	LIB_10	LSM-1073	CDK inhibitor		BRD-K64800655
pha_793887_CTRS_7891	3	-0.655855	-2.35539	CTRS_7891	soft tissue cancer	PHA-793887	0.002 - 66uM	LIB_10	LSM-1073	CDK inhibitor		BRD-K64800655
pha_793887_CTRS_808	3	-0.626969	-2.11484	CTRS_808	autonomic ganglia cancer	PHA-793887	0.002 - 66uM	LIB_10	LSM-1073	CDK inhibitor		BRD-K64800655
pha_793887_CTRS_8364	3	-0.830199	-3.06308	CTRS_8364	stomach cancer	PHA-793887	0.002 - 66uM	LIB_10	LSM-1073	CDK inhibitor		BRD-K64800655
pha_793887_CTRS_9784	3	-0.906935	-3.00476	CTRS_9784	urinary tract cancer	PHA-793887	0.002 - 66uM	LIB_10	LSM-1073	CDK inhibitor		BRD-K64800655
pha_793887_LINCSCP_115545	3	0.431897	-1.96758	LINCSCP_115545	breast	PHA-793887	0.37uM	LIB_5	LSM-1073	CDK inhibitor	24h	BRD-K64800655
pha_793887_LINCSCP_124239	3	0.0366153	-2.19318	LINCSCP_124239	large intestine	PHA-793887	0.12uM	LIB_5	LSM-1073	CDK inhibitor	24h	BRD-K64800655
pha_793887_LINCSCP_131240	3	0.220402	-2.21182	LINCSCP_131240	breast epithelial	PHA-793887	0.12uM	LIB_5	LSM-1073	CDK inhibitor	24h	BRD-K64800655
pha_793887_LINCSCP_140822	3	0.202967	-1.73104	LINCSCP_140822	breast	PHA-793887	0.37uM	LIB_5	LSM-1073	CDK inhibitor	24h	BRD-K64800655
pha_793887_LINCSCP_77278	3	-0.0398232	-1.97483	LINCSCP_77278	skin	PHA-793887	0.37uM	LIB_5	LSM-1073	CDK inhibitor	24h	BRD-K64800655
pi_103_CTRS_1730	3	0.376402	-2.59245	CTRS_1730	breast cancer	PI-103	0.0011 - 37uM	LIB_10	LSM-1126	MTOR inhibitor|PI3K inhibitor		BRD-K67868012
pi_103_CTRS_2206	3	-0.563354	-2.98906	CTRS_2206	central nervous system cancer	PI-103	0.0011 - 37uM	LIB_10	LSM-1126	MTOR inhibitor|PI3K inhibitor		BRD-K67868012
pi_103_CTRS_2679	3	-0.407791	-2.57159	CTRS_2679	endometrium cancer	PI-103	0.0011 - 37uM	LIB_10	LSM-1126	MTOR inhibitor|PI3K inhibitor		BRD-K67868012
pi_103_CTRS_4110	3	-0.251251	-2.57375	CTRS_4110	large intestine cancer	PI-103	0.0011 - 37uM	LIB_10	LSM-1126	MTOR inhibitor|PI3K inhibitor		BRD-K67868012
pi_103_CTRS_4583	3	-0.306059	-2.46533	CTRS_4583	liver cancer	PI-103	0.0011 - 37uM	LIB_10	LSM-1126	MTOR inhibitor|PI3K inhibitor		BRD-K67868012
pi_103_CTRS_7450	3	-0.0117296	-3.04984	CTRS_7450	skin cancer	PI-103	0.0011 - 37uM	LIB_10	LSM-1126	MTOR inhibitor|PI3K inhibitor		BRD-K67868012
pi_103_LINCSCP_164018	3	0.0567879	-1.99486	LINCSCP_164018	breast	PI-103	10uM	LIB_5	LSM-1126	MTOR inhibitor|PI3K inhibitor	3h	BRD-K67868012
pi_103_LINCSCP_53934	3	0.0230966	-2.1221	LINCSCP_53934	large intestine	PI-103	10uM	LIB_5	LSM-1126	MTOR inhibitor|PI3K inhibitor	6h	BRD-K67868012
pi_103_LINCSCP_86342	3	-0.0670989	-2.36411	LINCSCP_86342	breast	PI-103	1.11uM	LIB_5	LSM-1126	MTOR inhibitor|PI3K inhibitor	3h	BRD-K67868012
pi_103_LINCSCP_88098	3	-0.222619	-1.98473	LINCSCP_88098	kidney epithelial	PI-103	0.04uM	LIB_5	LSM-1126	MTOR inhibitor|PI3K inhibitor	24h	BRD-K67868012
pioglitazone_DM_4417	3	0.327764	-2.23921	DM_4417	liver	PIOGLITAZONE	1500 mg/kg	LIB_12	LSM-1592	Peroxisome proliferator-activated receptor gamma agonist	3 d
pioglitazone_LINCSCP_14641	3	-0.0537375	-2.74423	LINCSCP_14641	kidney epithelial	Pioglitazone	10uM	LIB_5	LSM-1592	Peroxisome proliferator-activated receptor gamma agonist	24h	BRD-A48430263
piperacillin_LINCSCP_17015	3	-0.0908557	-2.18146	LINCSCP_17015	kidney epithelial	Piperacillin	10uM	LIB_5	LSM-5924	Bacterial cell wall synthesis inhibitor	6h	BRD-K86873305
podofilox_LINCSCP_208982	3	0.0219408	-2.18076	LINCSCP_208982	kidney epithelial	Podofilox	10uM	LIB_5	LSM-3055	Microtubule inhibitor|Tubulin inhibitor	6h	BRD-K47869605
primaquine_CMAP_1000	3	-0.0894956	-2.38774	CMAP_1000	breast	primaquine	8.8uM	LIB_2	LSM-1649	Antimalarial agent|DNA inhibitor
primaquine_LINCSCP_106177	3	0.0598593	-2.35752	LINCSCP_106177	large intestine	Primaquine	0.04uM	LIB_5	LSM-1649	Antimalarial agent|DNA inhibitor	24h	BRD-A55913614
primaquine_LINCSCP_25156	3	0.151962	-2.5971	LINCSCP_25156	large intestine	Primaquine	10uM	LIB_5	LSM-1649	Antimalarial agent|DNA inhibitor	6h	BRD-A55913614
procaterol_LINCSCP_44277	3	0.0581705	-2.29712	LINCSCP_44277	prostate	Procaterol	10uM	LIB_5	LSM-1391	Adrenergic receptor agonist	6h	BRD-A22684332
procaterol_LINCSCP_55879	3	-0.0374014	-2.20429	LINCSCP_55879	prostate	Procaterol	10uM	LIB_5	LSM-1391	Adrenergic receptor agonist	24h	BRD-A22684332
progesterone_EBI_180	3	-0.837181	-2.68901	EBI_180				LIB_13
rigosertib_CTRS_1278	3	-0.382495	-2.30722	CTRS_1278	bone cancer	Rigosertib	0.002 - 66uM	LIB_10	LSM-44531	PLK inhibitor		BRD-K55187425
rigosertib_CTRS_1757	3	-0.492272	-2.42479	CTRS_1757	breast cancer	Rigosertib	0.002 - 66uM	LIB_10	LSM-44531	PLK inhibitor		BRD-K55187425
rigosertib_CTRS_7917	3	-0.778548	-2.98719	CTRS_7917	soft tissue cancer	Rigosertib	0.002 - 66uM	LIB_10	LSM-44531	PLK inhibitor		BRD-K55187425
rigosertib_LINCSCP_165079	3	0.158657	-2.34547	LINCSCP_165079		Rigosertib	3.33uM	LIB_5	LSM-44531	PLK inhibitor	24h	BRD-K55187425
rigosertib_LINCSCP_165081	3	0.288989	-2.25128	LINCSCP_165081		Rigosertib	0.37uM	LIB_5	LSM-44531	PLK inhibitor	24h	BRD-K55187425
rigosertib_LINCSCP_165083	3	-0.011199	-2.59123	LINCSCP_165083		Rigosertib	0.04uM	LIB_5	LSM-44531	PLK inhibitor	24h	BRD-K55187425
rigosertib_LINCSCP_82619	3	0.26433	-2.11008	LINCSCP_82619	lung	Rigosertib	0.04uM	LIB_5	LSM-44531	PLK inhibitor	24h	BRD-K55187425
rilmenidine_LINCSCP_15227	3	-0.0739464	-2.37849	LINCSCP_15227	kidney epithelial	Rilmenidine	10uM	LIB_5	LSM-4253	Adrenergic receptor agonist|Imidazoline receptor agonist	24h	BRD-K01638814
rilmenidine_LINCSCP_169851	3	0.0435344	-2.40875	LINCSCP_169851	pancreas	Rilmenidine	0.37uM	LIB_5	LSM-4253	Adrenergic receptor agonist|Imidazoline receptor agonist	24h	BRD-K01638814
rilmenidine_LINCSCP_92862	3	0.0320639	-2.60618	LINCSCP_92862	kidney epithelial	Rilmenidine	0.37uM	LIB_5	LSM-4253	Adrenergic receptor agonist|Imidazoline receptor agonist	24h	BRD-K01638814
rita_CTRS_1279	3	-0.302399	-2.86603	CTRS_1279	bone cancer	Rita	0.001 - 33uM	LIB_10	LSM-6201	MDM inhibitor		BRD-K00317371
rita_CTRS_145	3	-0.168665	-2.48809	CTRS_145	CTRP cell lines	Rita	0.001 - 33uM	LIB_10	LSM-6201	MDM inhibitor		BRD-K00317371
rita_CTRS_1758	3	0.857041	-2.43344	CTRS_1758	breast cancer	Rita	0.001 - 33uM	LIB_10	LSM-6201	MDM inhibitor		BRD-K00317371
rita_CTRS_3186	3	-0.748675	-2.66459	CTRS_3186	haematopoietic and lymphoid tissue cancer	Rita	0.001 - 33uM	LIB_10	LSM-6201	MDM inhibitor		BRD-K00317371
rita_CTRS_5571	3	-0.23938	-2.47621	CTRS_5571	non-haematopoietic and non-lymphoid cancer	Rita	0.001 - 33uM	LIB_10	LSM-6201	MDM inhibitor		BRD-K00317371
rita_CTRS_7478	3	-0.291706	-2.95297	CTRS_7478	skin cancer	Rita	0.001 - 33uM	LIB_10	LSM-6201	MDM inhibitor		BRD-K00317371
rita_CTRS_7918	3	-0.388605	-2.5125	CTRS_7918	soft tissue cancer	Rita	0.001 - 33uM	LIB_10	LSM-6201	MDM inhibitor		BRD-K00317371
ritonavir_DM_1238	3	-1.01752	-3.29441	DM_1238	kidney	RITONAVIR	1200 mg/kg	LIB_12			1 d
ritonavir_DM_4624	3	-0.800754	-2.59093	DM_4624	kidney	RITONAVIR	1200 mg/kg	LIB_12			3 d
ritonavir_LINCSCP_168625	3	0.315608	-2.66683	LINCSCP_168625	pancreas	Ritonavir	10uM	LIB_5	LSM-5623	HIV protease inhibitor	24h	BRD-K51485625
ritonavir_LINCSCP_73303	3	0.0736071	-2.1676	LINCSCP_73303	skin	Ritonavir	1.11uM	LIB_5	LSM-5623	HIV protease inhibitor	24h	BRD-K51485625
rivaroxaban_LINCSCP_108306	3	0.235389	-2.38205	LINCSCP_108306	large intestine	Rivaroxaban	3.33uM	LIB_5	LSM-45951		24h	BRD-A50033377
rivaroxaban_LINCSCP_108310	3	0.0901457	-2.21379	LINCSCP_108310	large intestine	Rivaroxaban	0.04uM	LIB_5	LSM-45951		24h	BRD-A50033377
rivaroxaban_LINCSCP_141692	3	-0.039249	-2.36713	LINCSCP_141692	breast	Rivaroxaban	0.37uM	LIB_5	LSM-45951		24h	BRD-A50033377
rivaroxaban_LINCSCP_141693	3	0.0338415	-2.40828	LINCSCP_141693	breast	Rivaroxaban	0.12uM	LIB_5	LSM-45951		24h	BRD-A50033377
sb_203580_LINCSCP_83808	3	-0.0878345	-2.6446	LINCSCP_83808		SB-203580	1.11uM	LIB_5	LSM-1168	P38 MAPK inhibitor	24h	BRD-A37704979
sb_206553_LINCSCP_56672	3	-0.284105	-2.52191	LINCSCP_56672	prostate	SB-206553	10uM	LIB_5	LSM-2800	Serotonin receptor antagonist	24h	BRD-K36395411
sb_216763_LINCSCP_111946	3	0.341192	-2.0113	LINCSCP_111946	liver	SB-216763	0.04uM	LIB_5	LSM-1161	Glycogen synthase kinase inhibitor	24h	BRD-K59184148
sb_216763_LINCSCP_116902	3	0.254809	-1.85424	LINCSCP_116902	large intestine	SB-216763	0.37uM	LIB_5	LSM-1161	Glycogen synthase kinase inhibitor	24h	BRD-K59184148
sb_216763_LINCSCP_129428	3	-0.0298927	-2.45281	LINCSCP_129428	haematopoietic and lymphoid tissue	SB-216763	0.04uM	LIB_5	LSM-1161	Glycogen synthase kinase inhibitor	24h	BRD-K59184148
sb_216763_LINCSCP_146035	3	0.221175	-3.06031	LINCSCP_146035		SB-216763	0.37uM	LIB_5	LSM-1161	Glycogen synthase kinase inhibitor	24h	BRD-K59184148
sb_216763_LINCSCP_149586	3	-0.132775	-2.58266	LINCSCP_149586		SB-216763	0.37uM	LIB_5	LSM-1161	Glycogen synthase kinase inhibitor	24h	BRD-K59184148
sb_216763_LINCSCP_51169	3	0.300973	-2.21755	LINCSCP_51169	ovary	SB-216763	10uM	LIB_5	LSM-1161	Glycogen synthase kinase inhibitor	6h	BRD-K59184148
sb225002_CTRS_1284	3	-0.57376	-2.30032	CTRS_1284	bone cancer	SB225002	0.0011 - 37uM	LIB_10	LSM-3367	CC chemokine receptor antagonist		BRD-K61323504
sb225002_CTRS_2239	3	-0.404862	-2.56845	CTRS_2239	central nervous system cancer	SB225002	0.0011 - 37uM	LIB_10	LSM-3367	CC chemokine receptor antagonist		BRD-K61323504
sb225002_CTRS_4143	3	-0.45486	-2.08972	CTRS_4143	large intestine cancer	SB225002	0.0011 - 37uM	LIB_10	LSM-3367	CC chemokine receptor antagonist		BRD-K61323504
sb225002_CTRS_5095	3	-0.929173	-2.70296	CTRS_5095	lung cancer	SB225002	0.0011 - 37uM	LIB_10	LSM-3367	CC chemokine receptor antagonist		BRD-K61323504
sb225002_CTRS_5576	3	-0.523076	-2.90347	CTRS_5576	non-haematopoietic and non-lymphoid cancer	SB225002	0.0011 - 37uM	LIB_10	LSM-3367	CC chemokine receptor antagonist		BRD-K61323504
sb225002_CTRS_60	3	-0.234915	-2.42666	CTRS_60	CTRP cell lines	SB225002	0.0011 - 37uM	LIB_10	LSM-3367	CC chemokine receptor antagonist		BRD-K61323504
sb225002_CTRS_8868	3	-0.579232	-3.22556	CTRS_8868	thyroid cancer	SB225002	0.0011 - 37uM	LIB_10	LSM-3367	CC chemokine receptor antagonist		BRD-K61323504
sb225002_LINCSCP_53352	3	0.16977	-2.20667	LINCSCP_53352	skin	SB225002	10uM	LIB_5	LSM-3367	CC chemokine receptor antagonist	6h	BRD-K61323504
schembl16226502_LINCSCP_43905	3	0.240468	-2.6321	LINCSCP_43905	prostate	SCHEMBL16226502	0.1uM	LIB_5	LSM-43056	HSP inhibitor	24h	BRD-A61304759
schembl16226502_LINCSCP_88965	3	0.0107557	-2.01489	LINCSCP_88965	kidney epithelial	SCHEMBL16226502	10uM	LIB_5	LSM-43056	HSP inhibitor	24h	BRD-A61304759
schembl3954849_LINCSCP_87579	3	0.0302832	-2.41967	LINCSCP_87579	kidney epithelial	SCHEMBL3954849	0.12uM	LIB_5	LSM-5982	Protein kinase inhibitor	24h	BRD-K93747373
scopolamine_LINCSCP_26795	3	-0.0339054	-2.46266	LINCSCP_26795	large intestine	Scopolamine	10uM	LIB_5	LSM-1684	Acetylcholine receptor antagonist	6h	BRD-A62035778
scopolamine_LINCSCP_95404	3	-0.12687	-2.41265	LINCSCP_95404	kidney epithelial	Scopolamine	1.11uM	LIB_5	LSM-1684	Acetylcholine receptor antagonist	24h	BRD-A62035778
securinine_CMAP_4073	3	0.0297016	-2.42782	CMAP_4073	breast	securinine	18.4uM	LIB_2	LSM-6733	GABA receptor antagonist|TP53 activator
sitagliptin_CTRS_3206	3	0.383197	-3.3859	CTRS_3206	haematopoietic and lymphoid tissue cancer	Sitagliptin	0.002 - 66uM	LIB_10	LSM-5363	Dipeptidyl peptidase inhibitor		BRD-K19416115
sitagliptin_CTRS_6548	3	-0.849926	-2.86317	CTRS_6548	ovary cancer	Sitagliptin	0.002 - 66uM	LIB_10	LSM-5363	Dipeptidyl peptidase inhibitor		BRD-K19416115
sitagliptin_LINCSCP_294817	3	0.145797	-2.17605	LINCSCP_294817	prostate	Sitagliptin	10uM	LIB_5	LSM-5363	Dipeptidyl peptidase inhibitor	24h	BRD-K19416115
sitagliptin_LINCSCP_46575	3	0.200267	-2.36002	LINCSCP_46575	prostate	Sitagliptin	10uM	LIB_5	LSM-5363	Dipeptidyl peptidase inhibitor	6h	BRD-K19416115
sitagliptin_LINCSCP_6251	3	0.113301	-2.33027	LINCSCP_6251	lung	Sitagliptin	10uM	LIB_5	LSM-5363	Dipeptidyl peptidase inhibitor	6h	BRD-K19416115
spectinomycin_LINCSCP_47904	3	-0.0208555	-2.22592	LINCSCP_47904	prostate	Spectinomycin	10uM	LIB_5	LSM-5298	Bacterial 30S ribosomal subunit inhibitor	6h	BRD-K11905747
sulfacetamide_LINCSCP_180768	3	-0.141083	-2.20259	LINCSCP_180768	skin	Sulfacetamide	10uM	LIB_5	LSM-5374	PABA antagonist	6h	BRD-K21520694
sunitinib_CTRS_2272	3	-0.406343	-2.7194	CTRS_2272	central nervous system cancer	Sunitinib	0.002 - 66uM	LIB_10	LSM-42800	Macrophage colony stimulating factor receptor inhibitor|Platelet-derived growth factor receptor inhibitor|Stem cell growth factor receptor inhibitor|Tyrosine-protein kinase receptor FLT3 inhibitor|Tyrosine-protein kinase receptor RET inhibitor|Vascular endothelial growth factor receptor inhibitor		BRD-K42828737
sunitinib_CTRS_3697	3	-0.00470789	-2.46743	CTRS_3697	kidney cancer	Sunitinib	0.002 - 66uM	LIB_10	LSM-42800	Macrophage colony stimulating factor receptor inhibitor|Platelet-derived growth factor receptor inhibitor|Stem cell growth factor receptor inhibitor|Tyrosine-protein kinase receptor FLT3 inhibitor|Tyrosine-protein kinase receptor RET inhibitor|Vascular endothelial growth factor receptor inhibitor		BRD-K42828737
sunitinib_CTRS_5610	3	-0.0282219	-2.35696	CTRS_5610	non-haematopoietic and non-lymphoid cancer	Sunitinib	0.002 - 66uM	LIB_10	LSM-42800	Macrophage colony stimulating factor receptor inhibitor|Platelet-derived growth factor receptor inhibitor|Stem cell growth factor receptor inhibitor|Tyrosine-protein kinase receptor FLT3 inhibitor|Tyrosine-protein kinase receptor RET inhibitor|Vascular endothelial growth factor receptor inhibitor		BRD-K42828737
sunitinib_CTRS_7954	3	-0.25351	-3.6837	CTRS_7954	soft tissue cancer	Sunitinib	0.002 - 66uM	LIB_10	LSM-42800	Macrophage colony stimulating factor receptor inhibitor|Platelet-derived growth factor receptor inhibitor|Stem cell growth factor receptor inhibitor|Tyrosine-protein kinase receptor FLT3 inhibitor|Tyrosine-protein kinase receptor RET inhibitor|Vascular endothelial growth factor receptor inhibitor		BRD-K42828737
tae_684_CTRS_1225	3	-0.507656	-2.65824	CTRS_1225	bone cancer	TAE-684	0.002 - 66uM	LIB_10	LSM-1024	ALK tyrosine kinase receptor inhibitor		BRD-K50140147
tae_684_CTRS_2178	3	-0.791128	-2.84177	CTRS_2178	central nervous system cancer	TAE-684	0.002 - 66uM	LIB_10	LSM-1024	ALK tyrosine kinase receptor inhibitor		BRD-K50140147
tae_684_CTRS_4555	3	0.487992	-2.32585	CTRS_4555	liver cancer	TAE-684	0.002 - 66uM	LIB_10	LSM-1024	ALK tyrosine kinase receptor inhibitor		BRD-K50140147
tae_684_CTRS_5515	3	-0.381447	-2.83826	CTRS_5515	non-haematopoietic and non-lymphoid cancer	TAE-684	0.002 - 66uM	LIB_10	LSM-1024	ALK tyrosine kinase receptor inhibitor		BRD-K50140147
tae_684_CTRS_6472	3	-0.20548	-2.42875	CTRS_6472	ovary cancer	TAE-684	0.002 - 66uM	LIB_10	LSM-1024	ALK tyrosine kinase receptor inhibitor		BRD-K50140147
tae_684_CTRS_782	3	0.220625	-2.48953	CTRS_782	autonomic ganglia cancer	TAE-684	0.002 - 66uM	LIB_10	LSM-1024	ALK tyrosine kinase receptor inhibitor		BRD-K50140147
tae_684_CTRS_7865	3	0.219017	-2.84452	CTRS_7865	soft tissue cancer	TAE-684	0.002 - 66uM	LIB_10	LSM-1024	ALK tyrosine kinase receptor inhibitor		BRD-K50140147
tae_684_CTRS_8807	3	0.214027	-2.45142	CTRS_8807	thyroid cancer	TAE-684	0.002 - 66uM	LIB_10	LSM-1024	ALK tyrosine kinase receptor inhibitor		BRD-K50140147
tae_684_LINCSCP_115669	3	-0.0200651	-1.92005	LINCSCP_115669	breast	TAE-684	1.11uM	LIB_5	LSM-1024	ALK tyrosine kinase receptor inhibitor	24h	BRD-K50140147
tae_684_LINCSCP_115670	3	0.226636	-2.42953	LINCSCP_115670	breast	TAE-684	0.37uM	LIB_5	LSM-1024	ALK tyrosine kinase receptor inhibitor	24h	BRD-K50140147
tae_684_LINCSCP_11726	3	0.158815	-2.68498	LINCSCP_11726	breast	TAE-684	1uM	LIB_5	LSM-1024	ALK tyrosine kinase receptor inhibitor	24h	BRD-K50140147
tae_684_LINCSCP_133130	3	0.195616	-2.2881	LINCSCP_133130	breast	TAE-684	0.37uM	LIB_5	LSM-1024	ALK tyrosine kinase receptor inhibitor	3h	BRD-K50140147
tae_684_LINCSCP_295419	3	-0.367037	-1.86024	LINCSCP_295419	prostate	TAE-684	10uM	LIB_5	LSM-1024	ALK tyrosine kinase receptor inhibitor	6h	BRD-K50140147
temozolomide_CTRS_1805	3	0.133838	-2.39588	CTRS_1805	breast cancer	temozolomide	0.002 - 66uM	LIB_10				BRD-A94153989
temozolomide_CTRS_4657	3	0.295576	-2.47486	CTRS_4657	liver cancer	temozolomide	0.002 - 66uM	LIB_10				BRD-A94153989
temozolomide_CTRS_7525	3	-0.266486	-2.50864	CTRS_7525	skin cancer	temozolomide	0.002 - 66uM	LIB_10				BRD-A94153989
temozolomide_CTRS_9860	3	-0.263289	-2.45685	CTRS_9860	urinary tract cancer	temozolomide	0.002 - 66uM	LIB_10				BRD-A94153989
temozolomide_EBI_4007	3	-0.941585	-4.3055	EBI_4007				LIB_13
temozolomide_LINCSCP_12628	3	0.313195	-2.123	LINCSCP_12628	lung	Temozolomide	10uM	LIB_5	LSM-4590	DNA alkylating drug	6h	BRD-K32107296
temozolomide_LINCSCP_169402	3	-0.117043	-2.55097	LINCSCP_169402	pancreas	Temozolomide	0.12uM	LIB_5	LSM-4590	DNA alkylating drug	24h	BRD-K32107296
temozolomide_LINCSCP_30532	3	0.00390445	-2.28493	LINCSCP_30532	breast	Temozolomide	10uM	LIB_5	LSM-4590	DNA alkylating drug	24h	BRD-K32107296
terbutaline_DM_4964	3	0.0885386	-2.55234	DM_4964	heart	TERBUTALINE	130 mg/kg	LIB_12			1 d
terbutaline_DM_4965	3	-0.486832	-3.15393	DM_4965	heart	TERBUTALINE	130 mg/kg	LIB_12			3 d
terbutaline_DM_4966	3	-0.638348	-2.475	DM_4966	heart	TERBUTALINE	130 mg/kg	LIB_12			5 d
tipifarnib_LINCSCP_172175	3	0.0781231	-1.90602	LINCSCP_172175	pancreas	Tipifarnib	10uM	LIB_5	LSM-6258	Farnesyltransferase inhibitor	24h	BRD-K62965247
tipifarnib_LINCSCP_53592	3	0.291793	-2.36438	LINCSCP_53592	endometrium	Tipifarnib	10uM	LIB_5	LSM-6258	Farnesyltransferase inhibitor	6h	BRD-K62965247
tipifarnib_LINCSCP_76836	3	0.121563	-2.24605	LINCSCP_76836	skin	Tipifarnib	1.11uM	LIB_5	LSM-6258	Farnesyltransferase inhibitor	24h	BRD-K62965247
tipifarnib_LINCSCP_95163	3	-0.194089	-1.93147	LINCSCP_95163	kidney epithelial	Tipifarnib	3.33uM	LIB_5	LSM-6258	Farnesyltransferase inhibitor	24h	BRD-K62965247
tivantinib_CTRS_2290	3	-1.23492	-4.03287	CTRS_2290	central nervous system cancer	Tivantinib	0.002 - 66uM	LIB_10	LSM-1131	Tyrosine kinase inhibitor		BRD-K33379087
tivantinib_CTRS_9870	3	0.572362	-2.71585	CTRS_9870	urinary tract cancer	Tivantinib	0.002 - 66uM	LIB_10	LSM-1131	Tyrosine kinase inhibitor		BRD-K33379087
tivantinib_LINCSCP_113697	3	-0.0325142	-1.97111	LINCSCP_113697	breast	Tivantinib	1.11uM	LIB_5	LSM-1131	Tyrosine kinase inhibitor	24h	BRD-K33379087
tivantinib_LINCSCP_113698	3	0.0520665	-2.06636	LINCSCP_113698	breast	Tivantinib	0.37uM	LIB_5	LSM-1131	Tyrosine kinase inhibitor	24h	BRD-K33379087
tivantinib_LINCSCP_113699	3	-0.0517132	-2.20111	LINCSCP_113699	breast	Tivantinib	0.12uM	LIB_5	LSM-1131	Tyrosine kinase inhibitor	24h	BRD-K33379087
tivantinib_LINCSCP_133284	3	-0.0800268	-2.13838	LINCSCP_133284	breast	Tivantinib	0.12uM	LIB_5	LSM-1131	Tyrosine kinase inhibitor	24h	BRD-K33379087
tivantinib_LINCSCP_148447	3	-0.151292	-2.27034	LINCSCP_148447	neural progenitor cells	Tivantinib	0.04uM	LIB_5	LSM-1131	Tyrosine kinase inhibitor	24h	BRD-K33379087
tivantinib_LINCSCP_153590	3	0.418204	-2.11274	LINCSCP_153590	prostate	Tivantinib	1.11uM	LIB_5	LSM-1131	Tyrosine kinase inhibitor	24h	BRD-K33379087
tivantinib_LINCSCP_24898	3	0.0173942	-2.08665	LINCSCP_24898	breast	Tivantinib	10uM	LIB_5	LSM-1131	Tyrosine kinase inhibitor	6h	BRD-K33379087
tivantinib_LINCSCP_84056	3	-0.156827	-2.10893	LINCSCP_84056	adipose	Tivantinib	10uM	LIB_5	LSM-1131	Tyrosine kinase inhibitor	24h	BRD-K33379087
tivantinib_LINCSCP_88289	3	0.204924	-2.39161	LINCSCP_88289	kidney epithelial	Tivantinib	1.11uM	LIB_5	LSM-1131	Tyrosine kinase inhibitor	24h	BRD-K33379087
tozasertib_LINCSCP_10647	3	0.144988	-2.1207	LINCSCP_10647	stomach	Tozasertib	10uM	LIB_5	LSM-1021	Aurora kinase inhibitor|Bcr-Abl kinase inhibitor|FLT3 inhibitor|JAK inhibitor	6h	BRD-K87947369
tozasertib_LINCSCP_150772	3	-0.19375	-2.41559	LINCSCP_150772	prostate	Tozasertib	0.37uM	LIB_5	LSM-1021	Aurora kinase inhibitor|Bcr-Abl kinase inhibitor|FLT3 inhibitor|JAK inhibitor	24h	BRD-K59369769
tozasertib_LINCSCP_162802	3	0.191811	-2.33542	LINCSCP_162802	breast	Tozasertib	1.11uM	LIB_5	LSM-1021	Aurora kinase inhibitor|Bcr-Abl kinase inhibitor|FLT3 inhibitor|JAK inhibitor	24h	BRD-K59369769
tozasertib_LINCSCP_22216	3	0.0937394	-1.9891	LINCSCP_22216	liver	Tozasertib	10uM	LIB_5	LSM-1021	Aurora kinase inhibitor|Bcr-Abl kinase inhibitor|FLT3 inhibitor|JAK inhibitor	6h	BRD-K59369769
tozasertib_LINCSCP_22384	3	0.218169	-2.00839	LINCSCP_22384	liver	Tozasertib	10uM	LIB_5	LSM-1021	Aurora kinase inhibitor|Bcr-Abl kinase inhibitor|FLT3 inhibitor|JAK inhibitor	6h	BRD-K59369769
tozasertib_LINCSCP_24346	3	0.0197468	-2.16955	LINCSCP_24346	breast	Tozasertib	1uM	LIB_5	LSM-1021	Aurora kinase inhibitor|Bcr-Abl kinase inhibitor|FLT3 inhibitor|JAK inhibitor	24h	BRD-K59369769
tozasertib_LINCSCP_280614	3	0.0801857	-2.36528	LINCSCP_280614	prostate	Tozasertib	1uM	LIB_5	LSM-1021	Aurora kinase inhibitor|Bcr-Abl kinase inhibitor|FLT3 inhibitor|JAK inhibitor	6h	BRD-K59369769
tozasertib_LINCSCP_49759	3	-0.149812	-2.17655	LINCSCP_49759	prostate	Tozasertib	5uM	LIB_5	LSM-1021	Aurora kinase inhibitor|Bcr-Abl kinase inhibitor|FLT3 inhibitor|JAK inhibitor	6h	BRD-K59369769
tozasertib_LINCSCP_54671	3	0.36957	-2.16467	LINCSCP_54671	large intestine	Tozasertib	10uM	LIB_5	LSM-1021	Aurora kinase inhibitor|Bcr-Abl kinase inhibitor|FLT3 inhibitor|JAK inhibitor	6h	BRD-K87947369
tozasertib_LINCSCP_99381	3	0.351203	-2.69038	LINCSCP_99381	lung	Tozasertib	0.37uM	LIB_5	LSM-1021	Aurora kinase inhibitor|Bcr-Abl kinase inhibitor|FLT3 inhibitor|JAK inhibitor	24h	BRD-K59369769
tozasertib_LINCSCP_99383	3	-0.0881736	-2.3597	LINCSCP_99383	lung	Tozasertib	0.04uM	LIB_5	LSM-1021	Aurora kinase inhibitor|Bcr-Abl kinase inhibitor|FLT3 inhibitor|JAK inhibitor	24h	BRD-K59369769
tpca_1_CTRS_3719	3	0.0828857	-2.77886	CTRS_3719	kidney cancer	TPCA-1	0.002 - 66uM	LIB_10	LSM-1136	IKK inhibitor		BRD-K51575138
tpca_1_CTRS_5632	3	-0.39208	-2.54398	CTRS_5632	non-haematopoietic and non-lymphoid cancer	TPCA-1	0.002 - 66uM	LIB_10	LSM-1136	IKK inhibitor		BRD-K51575138
tpca_1_CTRS_7975	3	-0.203938	-3.15313	CTRS_7975	soft tissue cancer	TPCA-1	0.002 - 66uM	LIB_10	LSM-1136	IKK inhibitor		BRD-K51575138
tpca_1_CTRS_8923	3	0.677151	-3.39596	CTRS_8923	thyroid cancer	TPCA-1	0.002 - 66uM	LIB_10	LSM-1136	IKK inhibitor		BRD-K51575138
tpca_1_LINCSCP_128006	3	-0.0616406	-2.813	LINCSCP_128006		TPCA-1	0.37uM	LIB_5	LSM-1136	IKK inhibitor	24h	BRD-K51575138
tpca_1_LINCSCP_133271	3	0.238668	-2.16577	LINCSCP_133271	breast	TPCA-1	0.04uM	LIB_5	LSM-1136	IKK inhibitor	24h	BRD-K51575138
tpca_1_LINCSCP_84047	3	-0.141435	-2.17961	LINCSCP_84047	adipose	TPCA-1	0.04uM	LIB_5	LSM-1136	IKK inhibitor	24h	BRD-K51575138
trametinib_CTRS_2295	3	-0.221582	-2.6749	CTRS_2295	central nervous system cancer	Trametinib	0.002 - 66uM	LIB_10	LSM-1143	MEK inhibitor		BRD-K12343256
trametinib_CTRS_3720	3	0.236123	-3.66876	CTRS_3720	kidney cancer	Trametinib	0.002 - 66uM	LIB_10	LSM-1143	MEK inhibitor		BRD-K12343256
trametinib_CTRS_4672	3	-0.0730421	-3.29309	CTRS_4672	liver cancer	Trametinib	0.002 - 66uM	LIB_10	LSM-1143	MEK inhibitor		BRD-K12343256
trametinib_CTRS_7069	3	-0.871592	-2.97587	CTRS_7069	pancreas cancer	Trametinib	0.002 - 66uM	LIB_10	LSM-1143	MEK inhibitor		BRD-K12343256
trametinib_LINCSCP_24884	3	0.179199	-2.52866	LINCSCP_24884	breast	Trametinib	10uM	LIB_5	LSM-1143	MEK inhibitor	6h	BRD-K12343256
trametinib_LINCSCP_85798	3	0.246781	-2.66193	LINCSCP_85798	breast	Trametinib	0.12uM	LIB_5	LSM-1143	MEK inhibitor	3h	BRD-K12343256
trazodone_LINCSCP_173983	3	0.308222	-2.42027	LINCSCP_173983	pancreas	Trazodone	1.11uM	LIB_5	LSM-3580	Serotonin transporter inhibitor|Serotonin 2a (5-HT2a) receptor antagonist (Serotonin 2a|Serotonin 2c (5-HT2c) receptor antagonist (Serotonin 2c	24h	BRD-K70778732
tretinoin_DM_3524	3	-0.116391	-3.0125	DM_3524	liver	ISOTRETINOIN	125 mg/kg	LIB_12	LSM-42855	Retinoic acid receptor agonist	1 d
tretinoin_DM_3529	3	-0.614531	-2.58692	DM_3529	liver	ISOTRETINOIN	125 mg/kg	LIB_12	LSM-42855	Retinoic acid receptor agonist	3 d
tretinoin_DM_3531	3	-0.49211	-2.59856	DM_3531	liver	ISOTRETINOIN	125 mg/kg	LIB_12	LSM-42855	Retinoic acid receptor agonist	5 d
tretinoin_DM_5100	3	-0.631402	-2.08308	DM_5100	kidney	TRETINOIN	7 mg/kg	LIB_12	LSM-42854	Retinoic acid receptor agonist	3 d
tretinoin_DM_5102	3	-0.617917	-2.31476	DM_5102	kidney	TRETINOIN	7 mg/kg	LIB_12	LSM-42854	Retinoic acid receptor agonist	5 d
ve_821_LINCSCP_133951	3	0.391705	-2.33972	LINCSCP_133951	breast	VE-821	1.11uM	LIB_5	LSM-36358		24h	BRD-K26756394
ve_821_LINCSCP_147022	3	0.100856	-2.16703	LINCSCP_147022		VE-821	0.04uM	LIB_5	LSM-36358		24h	BRD-K26756394
ve_821_LINCSCP_149083	3	0.194626	-2.29175	LINCSCP_149083	neural progenitor cells	VE-821	1.11uM	LIB_5	LSM-36358		24h	BRD-K26756394
vinorelbine_DM_5246	3	-0.00205881	-2.77213	DM_5246	liver	VINORELBINE	1.5 mg/kg	LIB_12			5 d
vinpocetine_LINCSCP_33289	3	0.440328	-2.32529	LINCSCP_33289	breast	Ethyl eburnamenine-14-carboxylate	10uM	LIB_5	LSM-1372	Phosphodiesterase inhibitor|Sodium channel blocker	24h	BRD-A19374631
vorinostat_CMAP_684	3	-0.507462	-2.05181	CMAP_684	prostate	vorinostat	10uM	LIB_2	LSM-3828	Histone deacetylase 1 inhibitor|Histone deacetylase 3 inhibitor|Histone deacetylase 6 inhibitor|Histone deacetylase 2 inhibitor
vorinostat_CTRS_1355	3	-0.394679	-2.57505	CTRS_1355	bone cancer	Vorinostat	0.001 - 33uM	LIB_10	LSM-3828	Histone deacetylase 1 inhibitor|Histone deacetylase 3 inhibitor|Histone deacetylase 6 inhibitor|Histone deacetylase 2 inhibitor		BRD-K81418486
vorinostat_CTRS_1836	3	-0.613088	-2.90007	CTRS_1836	breast cancer	Vorinostat	0.001 - 33uM	LIB_10	LSM-3828	Histone deacetylase 1 inhibitor|Histone deacetylase 3 inhibitor|Histone deacetylase 6 inhibitor|Histone deacetylase 2 inhibitor		BRD-K81418486
vorinostat_CTRS_3736	3	-0.39832	-3.80882	CTRS_3736	kidney cancer	Vorinostat	0.001 - 33uM	LIB_10	LSM-3828	Histone deacetylase 1 inhibitor|Histone deacetylase 3 inhibitor|Histone deacetylase 6 inhibitor|Histone deacetylase 2 inhibitor		BRD-K81418486
vorinostat_CTRS_4688	3	-0.753783	-2.87423	CTRS_4688	liver cancer	Vorinostat	0.001 - 33uM	LIB_10	LSM-3828	Histone deacetylase 1 inhibitor|Histone deacetylase 3 inhibitor|Histone deacetylase 6 inhibitor|Histone deacetylase 2 inhibitor		BRD-K81418486
vorinostat_CTRS_5168	3	-1.03113	-3.56642	CTRS_5168	lung cancer	Vorinostat	0.001 - 33uM	LIB_10	LSM-3828	Histone deacetylase 1 inhibitor|Histone deacetylase 3 inhibitor|Histone deacetylase 6 inhibitor|Histone deacetylase 2 inhibitor		BRD-K81418486
vorinostat_CTRS_7085	3	-0.5362	-3.26626	CTRS_7085	pancreas cancer	Vorinostat	0.001 - 33uM	LIB_10	LSM-3828	Histone deacetylase 1 inhibitor|Histone deacetylase 3 inhibitor|Histone deacetylase 6 inhibitor|Histone deacetylase 2 inhibitor		BRD-K81418486
vorinostat_CTRS_7992	3	-0.497267	-3.46364	CTRS_7992	soft tissue cancer	Vorinostat	0.001 - 33uM	LIB_10	LSM-3828	Histone deacetylase 1 inhibitor|Histone deacetylase 3 inhibitor|Histone deacetylase 6 inhibitor|Histone deacetylase 2 inhibitor		BRD-K81418486
vorinostat_CTRS_8472	3	-0.880583	-3.09058	CTRS_8472	stomach cancer	Vorinostat	0.001 - 33uM	LIB_10	LSM-3828	Histone deacetylase 1 inhibitor|Histone deacetylase 3 inhibitor|Histone deacetylase 6 inhibitor|Histone deacetylase 2 inhibitor		BRD-K81418486
vorinostat_CTRS_910	3	-0.640175	-2.28703	CTRS_910	autonomic ganglia cancer	Vorinostat	0.001 - 33uM	LIB_10	LSM-3828	Histone deacetylase 1 inhibitor|Histone deacetylase 3 inhibitor|Histone deacetylase 6 inhibitor|Histone deacetylase 2 inhibitor		BRD-K81418486
vorinostat_CTRS_9416	3	-0.455867	-3.30552	CTRS_9416	upper aerodigestive tract cancer	Vorinostat	0.001 - 33uM	LIB_10	LSM-3828	Histone deacetylase 1 inhibitor|Histone deacetylase 3 inhibitor|Histone deacetylase 6 inhibitor|Histone deacetylase 2 inhibitor		BRD-K81418486
vorinostat_LINCSCP_100420	3	-0.214417	-2.02796	LINCSCP_100420	lung	Vorinostat	10uM	LIB_5	LSM-3828	Histone deacetylase 1 inhibitor|Histone deacetylase 3 inhibitor|Histone deacetylase 6 inhibitor|Histone deacetylase 2 inhibitor	24h	BRD-K81418486
vorinostat_LINCSCP_145986	3	0.023353	-2.38482	LINCSCP_145986		Vorinostat	10uM	LIB_5	LSM-3828	Histone deacetylase 1 inhibitor|Histone deacetylase 3 inhibitor|Histone deacetylase 6 inhibitor|Histone deacetylase 2 inhibitor	24h	BRD-K81418486
vorinostat_LINCSCP_148878	3	0.0525341	-2.40367	LINCSCP_148878	neural progenitor cells	Vorinostat	10uM	LIB_5	LSM-3828	Histone deacetylase 1 inhibitor|Histone deacetylase 3 inhibitor|Histone deacetylase 6 inhibitor|Histone deacetylase 2 inhibitor	24h	BRD-K81418486
vorinostat_LINCSCP_150004	3	0.0790444	-1.83497	LINCSCP_150004		Vorinostat	10uM	LIB_5	LSM-3828	Histone deacetylase 1 inhibitor|Histone deacetylase 3 inhibitor|Histone deacetylase 6 inhibitor|Histone deacetylase 2 inhibitor	24h	BRD-K81418486
vorinostat_LINCSCP_150005	3	-0.214288	-2.36755	LINCSCP_150005		Vorinostat	3.33uM	LIB_5	LSM-3828	Histone deacetylase 1 inhibitor|Histone deacetylase 3 inhibitor|Histone deacetylase 6 inhibitor|Histone deacetylase 2 inhibitor	24h	BRD-K81418486
vorinostat_LINCSCP_165601	3	-0.158325	-2.31352	LINCSCP_165601	skeletal muscle	Vorinostat	10uM	LIB_5	LSM-3828	Histone deacetylase 1 inhibitor|Histone deacetylase 3 inhibitor|Histone deacetylase 6 inhibitor|Histone deacetylase 2 inhibitor	24h	BRD-K81418486
vorinostat_LINCSCP_228992	3	-0.0313021	-2.05589	LINCSCP_228992	large intestine	Vorinostat	0.1uM	LIB_5	LSM-3828	Histone deacetylase 1 inhibitor|Histone deacetylase 3 inhibitor|Histone deacetylase 6 inhibitor|Histone deacetylase 2 inhibitor	24h	BRD-K81418486
vorinostat_LINCSCP_35839	3	-0.115859	-2.25453	LINCSCP_35839	breast	Vorinostat	10uM	LIB_5	LSM-3828	Histone deacetylase 1 inhibitor|Histone deacetylase 3 inhibitor|Histone deacetylase 6 inhibitor|Histone deacetylase 2 inhibitor	6h	BRD-K81418486
vorinostat_LINCSCP_36172	3	0.0162253	-2.37471	LINCSCP_36172	breast	Vorinostat	0.1uM	LIB_5	LSM-3828	Histone deacetylase 1 inhibitor|Histone deacetylase 3 inhibitor|Histone deacetylase 6 inhibitor|Histone deacetylase 2 inhibitor	6h	BRD-K81418486
vorinostat_LINCSCP_36173	3	0.225344	-2.40518	LINCSCP_36173	breast	Vorinostat	0.5uM	LIB_5	LSM-3828	Histone deacetylase 1 inhibitor|Histone deacetylase 3 inhibitor|Histone deacetylase 6 inhibitor|Histone deacetylase 2 inhibitor	6h	BRD-K81418486
vorinostat_LINCSCP_37262	3	-0.038095	-2.20071	LINCSCP_37262	breast	Vorinostat	10uM	LIB_5	LSM-3828	Histone deacetylase 1 inhibitor|Histone deacetylase 3 inhibitor|Histone deacetylase 6 inhibitor|Histone deacetylase 2 inhibitor	24h	BRD-K81418486
vorinostat_LINCSCP_37380	3	0.246315	-2.56104	LINCSCP_37380	breast	Vorinostat	10uM	LIB_5	LSM-3828	Histone deacetylase 1 inhibitor|Histone deacetylase 3 inhibitor|Histone deacetylase 6 inhibitor|Histone deacetylase 2 inhibitor	6h	BRD-K81418486
vorinostat_LINCSCP_38878	3	-0.174178	-2.34891	LINCSCP_38878	breast	Vorinostat	0.5uM	LIB_5	LSM-3828	Histone deacetylase 1 inhibitor|Histone deacetylase 3 inhibitor|Histone deacetylase 6 inhibitor|Histone deacetylase 2 inhibitor	6h	BRD-K81418486
vorinostat_LINCSCP_41684	3	0.289653	-2.19722	LINCSCP_41684	kidney epithelial	Vorinostat	1uM	LIB_5	LSM-3828	Histone deacetylase 1 inhibitor|Histone deacetylase 3 inhibitor|Histone deacetylase 6 inhibitor|Histone deacetylase 2 inhibitor	24h	BRD-K81418486
vorinostat_LINCSCP_55243	3	0.0763113	-2.08647	LINCSCP_55243	ovary	Vorinostat	10uM	LIB_5	LSM-3828	Histone deacetylase 1 inhibitor|Histone deacetylase 3 inhibitor|Histone deacetylase 6 inhibitor|Histone deacetylase 2 inhibitor	6h	BRD-K81418486
vorinostat_LINCSCP_66470	3	0.023634	-2.13392	LINCSCP_66470	skin	Vorinostat	1uM	LIB_5	LSM-3828	Histone deacetylase 1 inhibitor|Histone deacetylase 3 inhibitor|Histone deacetylase 6 inhibitor|Histone deacetylase 2 inhibitor	24h	BRD-K81418486
vorinostat_LINCSCP_66724	3	-0.0659853	-2.12103	LINCSCP_66724	adipose	Vorinostat	10uM	LIB_5	LSM-3828	Histone deacetylase 1 inhibitor|Histone deacetylase 3 inhibitor|Histone deacetylase 6 inhibitor|Histone deacetylase 2 inhibitor	24h	BRD-K81418486
vorinostat_LINCSCP_66753	3	-0.0279143	-1.87454	LINCSCP_66753		Vorinostat	10uM	LIB_5	LSM-3828	Histone deacetylase 1 inhibitor|Histone deacetylase 3 inhibitor|Histone deacetylase 6 inhibitor|Histone deacetylase 2 inhibitor	6h	BRD-K81418486
vorinostat_LINCSCP_67097	3	-0.156682	-2.17841	LINCSCP_67097	large intestine	Vorinostat	10uM	LIB_5	LSM-3828	Histone deacetylase 1 inhibitor|Histone deacetylase 3 inhibitor|Histone deacetylase 6 inhibitor|Histone deacetylase 2 inhibitor	6h	BRD-K81418486
vorinostat_LINCSCP_67101	3	-0.0467214	-2.17882	LINCSCP_67101	large intestine	Vorinostat	10uM	LIB_5	LSM-3828	Histone deacetylase 1 inhibitor|Histone deacetylase 3 inhibitor|Histone deacetylase 6 inhibitor|Histone deacetylase 2 inhibitor	6h	BRD-K81418486
vorinostat_LINCSCP_67105	3	0.0149385	-2.06413	LINCSCP_67105	large intestine	Vorinostat	10uM	LIB_5	LSM-3828	Histone deacetylase 1 inhibitor|Histone deacetylase 3 inhibitor|Histone deacetylase 6 inhibitor|Histone deacetylase 2 inhibitor	6h	BRD-K81418486
vorinostat_LINCSCP_67260	3	-0.00835535	-2.52451	LINCSCP_67260	breast	Vorinostat	10uM	LIB_5	LSM-3828	Histone deacetylase 1 inhibitor|Histone deacetylase 3 inhibitor|Histone deacetylase 6 inhibitor|Histone deacetylase 2 inhibitor	6h	BRD-K81418486
vorinostat_LINCSCP_67291	3	-0.061406	-2.0184	LINCSCP_67291	breast	Vorinostat	10uM	LIB_5	LSM-3828	Histone deacetylase 1 inhibitor|Histone deacetylase 3 inhibitor|Histone deacetylase 6 inhibitor|Histone deacetylase 2 inhibitor	24h	BRD-K81418486
vorinostat_LINCSCP_67689	3	0.407288	-2.1093	LINCSCP_67689		Vorinostat	10uM	LIB_5	LSM-3828	Histone deacetylase 1 inhibitor|Histone deacetylase 3 inhibitor|Histone deacetylase 6 inhibitor|Histone deacetylase 2 inhibitor	24h	BRD-K81418486
vorinostat_LINCSCP_68203	3	0.147103	-2.23994	LINCSCP_68203		Vorinostat	10uM	LIB_5	LSM-3828	Histone deacetylase 1 inhibitor|Histone deacetylase 3 inhibitor|Histone deacetylase 6 inhibitor|Histone deacetylase 2 inhibitor	24h	BRD-K81418486
vorinostat_LINCSCP_68259	3	0.0834837	-1.87328	LINCSCP_68259	lung	Vorinostat	10uM	LIB_5	LSM-3828	Histone deacetylase 1 inhibitor|Histone deacetylase 3 inhibitor|Histone deacetylase 6 inhibitor|Histone deacetylase 2 inhibitor	6h	BRD-K81418486
vorinostat_LINCSCP_68297	3	0.0728994	-2.33229	LINCSCP_68297	prostate	Vorinostat	10uM	LIB_5	LSM-3828	Histone deacetylase 1 inhibitor|Histone deacetylase 3 inhibitor|Histone deacetylase 6 inhibitor|Histone deacetylase 2 inhibitor	6h	BRD-K81418486
vorinostat_LINCSCP_68318	3	-0.0913366	-2.04118	LINCSCP_68318	prostate	Vorinostat	10uM	LIB_5	LSM-3828	Histone deacetylase 1 inhibitor|Histone deacetylase 3 inhibitor|Histone deacetylase 6 inhibitor|Histone deacetylase 2 inhibitor	6h	BRD-K81418486
vorinostat_LINCSCP_68324	3	0.0282734	-2.04433	LINCSCP_68324	prostate	Vorinostat	10uM	LIB_5	LSM-3828	Histone deacetylase 1 inhibitor|Histone deacetylase 3 inhibitor|Histone deacetylase 6 inhibitor|Histone deacetylase 2 inhibitor	6h	BRD-K81418486
vorinostat_LINCSCP_68358	3	-0.0518506	-2.16613	LINCSCP_68358	prostate	Vorinostat	10uM	LIB_5	LSM-3828	Histone deacetylase 1 inhibitor|Histone deacetylase 3 inhibitor|Histone deacetylase 6 inhibitor|Histone deacetylase 2 inhibitor	6h	BRD-K81418486
vorinostat_LINCSCP_68428	3	-0.0352069	-2.13611	LINCSCP_68428	prostate	Vorinostat	10uM	LIB_5	LSM-3828	Histone deacetylase 1 inhibitor|Histone deacetylase 3 inhibitor|Histone deacetylase 6 inhibitor|Histone deacetylase 2 inhibitor	6h	BRD-K81418486
vorinostat_LINCSCP_68478	3	-0.0832225	-2.17204	LINCSCP_68478	prostate	Vorinostat	10uM	LIB_5	LSM-3828	Histone deacetylase 1 inhibitor|Histone deacetylase 3 inhibitor|Histone deacetylase 6 inhibitor|Histone deacetylase 2 inhibitor	6h	BRD-K81418486
vorinostat_LINCSCP_68502	3	-0.0241855	-2.16601	LINCSCP_68502	prostate	Vorinostat	10uM	LIB_5	LSM-3828	Histone deacetylase 1 inhibitor|Histone deacetylase 3 inhibitor|Histone deacetylase 6 inhibitor|Histone deacetylase 2 inhibitor	6h	BRD-K81418486
vorinostat_LINCSCP_68847	3	0.0430459	-2.27578	LINCSCP_68847	prostate	Vorinostat	10uM	LIB_5	LSM-3828	Histone deacetylase 1 inhibitor|Histone deacetylase 3 inhibitor|Histone deacetylase 6 inhibitor|Histone deacetylase 2 inhibitor	6h	BRD-K81418486
vorinostat_LINCSCP_70162	3	0.0815464	-2.25472	LINCSCP_70162	skin	Vorinostat	3.33uM	LIB_5	LSM-3828	Histone deacetylase 1 inhibitor|Histone deacetylase 3 inhibitor|Histone deacetylase 6 inhibitor|Histone deacetylase 2 inhibitor	24h	BRD-K81418486
vorinostat_LINCSCP_88964	3	0.0810051	-1.85061	LINCSCP_88964	kidney epithelial	Vorinostat	10uM	LIB_5	LSM-3828	Histone deacetylase 1 inhibitor|Histone deacetylase 3 inhibitor|Histone deacetylase 6 inhibitor|Histone deacetylase 2 inhibitor	24h	BRD-K81418486
vorinostat_LINCSCP_9241	3	0.150711	-2.12754	LINCSCP_9241	lung	Vorinostat	0.5uM	LIB_5	LSM-3828	Histone deacetylase 1 inhibitor|Histone deacetylase 3 inhibitor|Histone deacetylase 6 inhibitor|Histone deacetylase 2 inhibitor	24h	BRD-K81418486
vorinostat_LINCSCP_9742	3	0.0256325	-2.30282	LINCSCP_9742	lung	Vorinostat	0.5uM	LIB_5	LSM-3828	Histone deacetylase 1 inhibitor|Histone deacetylase 3 inhibitor|Histone deacetylase 6 inhibitor|Histone deacetylase 2 inhibitor	24h	BRD-K81418486
wh_4_025_LINCSCP_11685	3	0.0632069	-2.288	LINCSCP_11685	breast	WH-4-025	0.5uM	LIB_5	LSM-45317		24h	BRD-K29385665
wh_4_025_LINCSCP_29725	3	0.0234604	-2.36801	LINCSCP_29725	breast epithelial	WH-4-025	1uM	LIB_5	LSM-45317		6h	BRD-K29385665
wh_4_025_LINCSCP_85406	3	0.15633	-2.11075	LINCSCP_85406	breast	WH-4-025	1.11uM	LIB_5	LSM-44937		24h	BRD-U60236422
ym_298198_LINCSCP_55667	3	0.365555	-2.20539	LINCSCP_55667	prostate	YM-298198	10uM	LIB_5	LSM-3328	Glutamate receptor antagonist	24h	BRD-K59650319
zuclopenthixol_CMAP_4273	3	0.822115	-2.98796	CMAP_4273	breast	zuclopenthixol	9.2uM	LIB_2	LSM-42927	Dopamine receptor antagonist
1268524_70_4_LINCSCP_82175	4	2.36234	0.144733	LINCSCP_82175	lung	1268524-70-4	3.33uM	LIB_5	LSM-6332		24h	BRD-K54606188
1268524_70_4_LINCSCP_82179	4	2.30576	-0.164514	LINCSCP_82179	lung	1268524-70-4	0.04uM	LIB_5	LSM-6332		24h	BRD-K54606188
4,11_diethyl_4,9_dihydroxy_1h_pyrano[3',4':6,7]indolizino[1,2_b]quinoline_3,14(4h,12h)_dione_CTRS_3211	4	2.96212	0.124458	CTRS_3211	haematopoietic and lymphoid tissue cancer	4,11-Diethyl-4,9-dihydroxy-1H-pyrano[3',4':6,7]indolizino[1,2-b]quinoline-3,14(4H,12H)-dione	0.000041 - 1.30uM	LIB_10	LSM-6189	Topoisomerase inhibitor		BRD-A36630025
4,11_diethyl_4,9_dihydroxy_1h_pyrano[3',4':6,7]indolizino[1,2_b]quinoline_3,14(4h,12h)_dione_LINCSCP_13422	4	2.29801	0.000986914	LINCSCP_13422	lung	4,11-Diethyl-4,9-dihydroxy-1H-pyrano[3',4':6,7]indolizino[1,2-b]quinoline-3,14(4H,12H)-dione	0.5uM	LIB_5	LSM-6189	Topoisomerase inhibitor	6h	BRD-A36630025
4,11_diethyl_4,9_dihydroxy_1h_pyrano[3',4':6,7]indolizino[1,2_b]quinoline_3,14(4h,12h)_dione_LINCSCP_17569	4	2.42584	0.11683	LINCSCP_17569	lung	4,11-Diethyl-4,9-dihydroxy-1H-pyrano[3',4':6,7]indolizino[1,2-b]quinoline-3,14(4H,12H)-dione	0.5uM	LIB_5	LSM-6189	Topoisomerase inhibitor	6h	BRD-A36630025
4,11_diethyl_4,9_dihydroxy_1h_pyrano[3',4':6,7]indolizino[1,2_b]quinoline_3,14(4h,12h)_dione_LINCSCP_25009	4	2.6142	-0.220189	LINCSCP_25009	large intestine	4,11-Diethyl-4,9-dihydroxy-1H-pyrano[3',4':6,7]indolizino[1,2-b]quinoline-3,14(4H,12H)-dione	0.5uM	LIB_5	LSM-6189	Topoisomerase inhibitor	6h	BRD-A36630025
4,11_diethyl_4,9_dihydroxy_1h_pyrano[3',4':6,7]indolizino[1,2_b]quinoline_3,14(4h,12h)_dione_LINCSCP_35760	4	2.24573	0.183449	LINCSCP_35760	breast	4,11-Diethyl-4,9-dihydroxy-1H-pyrano[3',4':6,7]indolizino[1,2-b]quinoline-3,14(4H,12H)-dione	0.01uM	LIB_5	LSM-6189	Topoisomerase inhibitor	6h	BRD-A36630025
4,11_diethyl_4,9_dihydroxy_1h_pyrano[3',4':6,7]indolizino[1,2_b]quinoline_3,14(4h,12h)_dione_LINCSCP_35761	4	2.09609	-0.0231782	LINCSCP_35761	breast	4,11-Diethyl-4,9-dihydroxy-1H-pyrano[3',4':6,7]indolizino[1,2-b]quinoline-3,14(4H,12H)-dione	0.5uM	LIB_5	LSM-6189	Topoisomerase inhibitor	6h	BRD-A36630025
4,11_diethyl_4,9_dihydroxy_1h_pyrano[3',4':6,7]indolizino[1,2_b]quinoline_3,14(4h,12h)_dione_LINCSCP_50712	4	2.23357	0.161674	LINCSCP_50712	intestine	4,11-Diethyl-4,9-dihydroxy-1H-pyrano[3',4':6,7]indolizino[1,2-b]quinoline-3,14(4H,12H)-dione	0.5uM	LIB_5	LSM-6189	Topoisomerase inhibitor	6h	BRD-A36630025
4,11_diethyl_4,9_dihydroxy_1h_pyrano[3',4':6,7]indolizino[1,2_b]quinoline_3,14(4h,12h)_dione_LINCSCP_52948	4	2.19338	0.144983	LINCSCP_52948	lung	4,11-Diethyl-4,9-dihydroxy-1H-pyrano[3',4':6,7]indolizino[1,2-b]quinoline-3,14(4H,12H)-dione	0.5uM	LIB_5	LSM-6189	Topoisomerase inhibitor	6h	BRD-A36630025
4,11_diethyl_4,9_dihydroxy_1h_pyrano[3',4':6,7]indolizino[1,2_b]quinoline_3,14(4h,12h)_dione_LINCSCP_53528	4	2.4125	0.150318	LINCSCP_53528	endometrium	4,11-Diethyl-4,9-dihydroxy-1H-pyrano[3',4':6,7]indolizino[1,2-b]quinoline-3,14(4H,12H)-dione	0.5uM	LIB_5	LSM-6189	Topoisomerase inhibitor	6h	BRD-A36630025
4,11_diethyl_4,9_dihydroxy_1h_pyrano[3',4':6,7]indolizino[1,2_b]quinoline_3,14(4h,12h)_dione_LINCSCP_54418	4	2.1744	-0.0102612	LINCSCP_54418	large intestine	4,11-Diethyl-4,9-dihydroxy-1H-pyrano[3',4':6,7]indolizino[1,2-b]quinoline-3,14(4H,12H)-dione	0.5uM	LIB_5	LSM-6189	Topoisomerase inhibitor	6h	BRD-A36630025
4,11_diethyl_4,9_dihydroxy_1h_pyrano[3',4':6,7]indolizino[1,2_b]quinoline_3,14(4h,12h)_dione_LINCSCP_54717	4	2.38775	-0.0764285	LINCSCP_54717	lung	4,11-Diethyl-4,9-dihydroxy-1H-pyrano[3',4':6,7]indolizino[1,2-b]quinoline-3,14(4H,12H)-dione	0.5uM	LIB_5	LSM-6189	Topoisomerase inhibitor	6h	BRD-A36630025
a_443654_LINCSCP_113505	4	2.56356	-0.354404	LINCSCP_113505	breast	A-443654	10uM	LIB_5	LSM-1045		3h	BRD-K88573743
a_443654_LINCSCP_113507	4	2.28416	-0.0434193	LINCSCP_113507	breast	A-443654	1.11uM	LIB_5	LSM-1045		3h	BRD-K88573743
a_443654_LINCSCP_115986	4	2.18218	0.109933	LINCSCP_115986	breast	A-443654	1.11uM	LIB_5	LSM-1045		3h	BRD-K88573743
a_443654_LINCSCP_145477	4	2.62834	-0.194188	LINCSCP_145477		A-443654	0.04uM	LIB_5	LSM-1045		24h	BRD-K88573743
ac1oav9h_LINCSCP_6097	4	2.62232	-0.367834	LINCSCP_6097	lung	AC1OAV9H	10uM	LIB_5	LSM-6653		6h	BRD-K72615639
alvocidib_LINCSCP_113319	4	2.21765	-0.071474	LINCSCP_113319	breast	Alvocidib	10uM	LIB_5	LSM-1011	CDK inhibitor	3h	BRD-K87909389
alvocidib_LINCSCP_113320	4	2.63274	-0.271015	LINCSCP_113320	breast	Alvocidib	3.33uM	LIB_5	LSM-1011	CDK inhibitor	3h	BRD-K87909389
alvocidib_LINCSCP_113322	4	2.27239	-0.20311	LINCSCP_113322	breast	Alvocidib	0.37uM	LIB_5	LSM-1011	CDK inhibitor	3h	BRD-K87909389
alvocidib_LINCSCP_113323	4	2.68085	-0.248156	LINCSCP_113323	breast	Alvocidib	0.12uM	LIB_5	LSM-1011	CDK inhibitor	3h	BRD-K87909389
alvocidib_LINCSCP_113324	4	2.59224	-0.31018	LINCSCP_113324	breast	Alvocidib	0.04uM	LIB_5	LSM-1011	CDK inhibitor	3h	BRD-K87909389
alvocidib_LINCSCP_115798	4	2.13383	-0.00123058	LINCSCP_115798	breast	Alvocidib	10uM	LIB_5	LSM-1011	CDK inhibitor	3h	BRD-K87909389
alvocidib_LINCSCP_115799	4	2.10578	-0.102503	LINCSCP_115799	breast	Alvocidib	3.33uM	LIB_5	LSM-1011	CDK inhibitor	3h	BRD-K87909389
alvocidib_LINCSCP_11820	4	2.42389	-0.271565	LINCSCP_11820	breast	Alvocidib	0.1uM	LIB_5	LSM-1011	CDK inhibitor	24h	BRD-K87909389
alvocidib_LINCSCP_130082	4	2.21341	0.10782	LINCSCP_130082	prostate	Alvocidib	1.11uM	LIB_5	LSM-1011	CDK inhibitor	3h	BRD-K87909389
alvocidib_LINCSCP_130083	4	2.21048	-0.115242	LINCSCP_130083	prostate	Alvocidib	0.37uM	LIB_5	LSM-1011	CDK inhibitor	3h	BRD-K87909389
alvocidib_LINCSCP_130084	4	2.13072	-0.148903	LINCSCP_130084	prostate	Alvocidib	0.12uM	LIB_5	LSM-1011	CDK inhibitor	3h	BRD-K87909389
alvocidib_LINCSCP_161731	4	2.2323	0.0346885	LINCSCP_161731	prostate	Alvocidib	0.04uM	LIB_5	LSM-1011	CDK inhibitor	24h	BRD-K87909389
alvocidib_LINCSCP_163838	4	2.10456	-0.00347463	LINCSCP_163838	breast	Alvocidib	10uM	LIB_5	LSM-1011	CDK inhibitor	3h	BRD-K87909389
alvocidib_LINCSCP_2083	4	2.31133	-0.0512369	LINCSCP_2083	skin	Alvocidib	10uM	LIB_5	LSM-1011	CDK inhibitor	6h	BRD-K87909389
alvocidib_LINCSCP_22436	4	2.14691	-0.00900802	LINCSCP_22436	liver	Alvocidib	10uM	LIB_5	LSM-1011	CDK inhibitor	6h	BRD-K87909389
alvocidib_LINCSCP_24619	4	2.28786	-0.00236164	LINCSCP_24619	breast	Alvocidib	0.5uM	LIB_5	LSM-1011	CDK inhibitor	6h	BRD-K87909389
alvocidib_LINCSCP_39293	4	2.23448	0.29379	LINCSCP_39293		Alvocidib	10uM	LIB_5	LSM-1011	CDK inhibitor	6h	BRD-K87909389
alvocidib_LINCSCP_6114	4	2.28907	0.274911	LINCSCP_6114	lung	Alvocidib	10uM	LIB_5	LSM-1011	CDK inhibitor	6h	BRD-K87909389
alvocidib_LINCSCP_6289	4	2.4404	0.268646	LINCSCP_6289	lung	Alvocidib	10uM	LIB_5	LSM-1011	CDK inhibitor	6h	BRD-K87909389
alvocidib_LINCSCP_9869	4	2.35391	0.204206	LINCSCP_9869	lung	Alvocidib	0.5uM	LIB_5	LSM-1011	CDK inhibitor	6h	BRD-K87909389
alvocidib_LINCSCP_9870	4	2.17683	0.0945272	LINCSCP_9870	lung	Alvocidib	10uM	LIB_5	LSM-1011	CDK inhibitor	6h	BRD-K87909389
alvocidib_LINCSCP_9871	4	2.21858	-0.0542572	LINCSCP_9871	lung	Alvocidib	1uM	LIB_5	LSM-1011	CDK inhibitor	6h	BRD-K87909389
alvocidib_LINCSCP_9872	4	2.28644	0.0132626	LINCSCP_9872	lung	Alvocidib	3uM	LIB_5	LSM-1011	CDK inhibitor	6h	BRD-K87909389
artesunate_LINCSCP_101765	4	2.86111	-0.17757	LINCSCP_101765	large intestine	ARTESUNATE	3.33uM	LIB_5	LSM-45731		24h	BRD-K17944737
artesunate_LINCSCP_10478	4	2.31316	-0.195442	LINCSCP_10478	stomach	Artesunate	10uM	LIB_5	LSM-4916	DNA synthesis inhibitor	6h	BRD-A47829399
at_9283_LINCSCP_168461	4	2.22839	0.0294155	LINCSCP_168461	pancreas	AT-9283	0.12uM	LIB_5	LSM-37023	Abl kinase inhibitor|Aurora kinase inhibitor|Bcr-Abl kinase inhibitor|FLT3 inhibitor|JAK inhibitor|Mitotic inhibitor|Protein kinase inhibitor	24h	BRD-K24576554
at_9283_LINCSCP_168462	4	2.21834	-0.0809535	LINCSCP_168462	pancreas	AT-9283	0.04uM	LIB_5	LSM-37023	Abl kinase inhibitor|Aurora kinase inhibitor|Bcr-Abl kinase inhibitor|FLT3 inhibitor|JAK inhibitor|Mitotic inhibitor|Protein kinase inhibitor	24h	BRD-K24576554
azd_5438_LINCSCP_108950	4	2.49832	-0.23197	LINCSCP_108950	large intestine	AZD-5438	0.37uM	LIB_5	LSM-1159	CDK inhibitor	24h	BRD-K72414522
azd_5438_LINCSCP_111743	4	2.33494	-0.190163	LINCSCP_111743	liver	AZD-5438	0.12uM	LIB_5	LSM-1159	CDK inhibitor	24h	BRD-K72414522
azd_5438_LINCSCP_113160	4	2.21105	0.0445676	LINCSCP_113160	breast	AZD-5438	1.11uM	LIB_5	LSM-1159	CDK inhibitor	24h	BRD-K72414522
azd_5438_LINCSCP_113511	4	2.59057	-0.269814	LINCSCP_113511	breast	AZD-5438	10uM	LIB_5	LSM-1159	CDK inhibitor	3h	BRD-K72414522
azd_5438_LINCSCP_113512	4	2.3527	-0.046717	LINCSCP_113512	breast	AZD-5438	3.33uM	LIB_5	LSM-1159	CDK inhibitor	3h	BRD-K72414522
azd_5438_LINCSCP_113514	4	2.84766	-0.0785132	LINCSCP_113514	breast	AZD-5438	0.37uM	LIB_5	LSM-1159	CDK inhibitor	3h	BRD-K72414522
azd_5438_LINCSCP_113515	4	2.24637	0.131209	LINCSCP_113515	breast	AZD-5438	0.12uM	LIB_5	LSM-1159	CDK inhibitor	3h	BRD-K72414522
azd_5438_LINCSCP_115640	4	2.79697	-0.183019	LINCSCP_115640	breast	AZD-5438	0.37uM	LIB_5	LSM-1159	CDK inhibitor	24h	BRD-K72414522
azd_5438_LINCSCP_115990	4	2.28191	0.299087	LINCSCP_115990	breast	AZD-5438	10uM	LIB_5	LSM-1159	CDK inhibitor	3h	BRD-K72414522
azd_5438_LINCSCP_115994	4	2.12483	-0.0201037	LINCSCP_115994	breast	AZD-5438	0.12uM	LIB_5	LSM-1159	CDK inhibitor	3h	BRD-K72414522
azd_5438_LINCSCP_12210	4	2.7041	-0.29025	LINCSCP_12210	breast	AZD-5438	0.1uM	LIB_5	LSM-1159	CDK inhibitor	24h	BRD-K72414522
azd_5438_LINCSCP_12211	4	2.42931	-0.216678	LINCSCP_12211	breast	AZD-5438	0.5uM	LIB_5	LSM-1159	CDK inhibitor	24h	BRD-K72414522
azd_5438_LINCSCP_129921	4	2.47439	-0.275828	LINCSCP_129921	prostate	AZD-5438	0.37uM	LIB_5	LSM-1159	CDK inhibitor	24h	BRD-K72414522
azd_5438_LINCSCP_131332	4	2.71147	-0.227098	LINCSCP_131332	breast epithelial	AZD-5438	1.11uM	LIB_5	LSM-1159	CDK inhibitor	24h	BRD-K72414522
azd_5438_LINCSCP_131333	4	2.92131	-0.394094	LINCSCP_131333	breast epithelial	AZD-5438	0.37uM	LIB_5	LSM-1159	CDK inhibitor	24h	BRD-K72414522
azd_5438_LINCSCP_131685	4	2.76245	-0.269549	LINCSCP_131685	breast epithelial	AZD-5438	0.37uM	LIB_5	LSM-1159	CDK inhibitor	3h	BRD-K72414522
azd_5438_LINCSCP_133099	4	2.17532	0.0475557	LINCSCP_133099	breast	AZD-5438	1.11uM	LIB_5	LSM-1159	CDK inhibitor	3h	BRD-K72414522
azd_5438_LINCSCP_133100	4	2.23221	0.0463544	LINCSCP_133100	breast	AZD-5438	0.37uM	LIB_5	LSM-1159	CDK inhibitor	3h	BRD-K72414522
azd_5438_LINCSCP_133101	4	2.29384	0.160285	LINCSCP_133101	breast	AZD-5438	0.12uM	LIB_5	LSM-1159	CDK inhibitor	3h	BRD-K72414522
azd_5438_LINCSCP_145481	4	2.51714	-0.140069	LINCSCP_145481		AZD-5438	0.37uM	LIB_5	LSM-1159	CDK inhibitor	24h	BRD-K72414522
azd_5438_LINCSCP_145834	4	2.32673	-0.232559	LINCSCP_145834		AZD-5438	0.37uM	LIB_5	LSM-1159	CDK inhibitor	3h	BRD-K72414522
azd_5438_LINCSCP_160534	4	2.33829	-0.180136	LINCSCP_160534	prostate	AZD-5438	1.11uM	LIB_5	LSM-1159	CDK inhibitor	24h	BRD-K72414522
azd_5438_LINCSCP_164031	4	2.15332	0.136344	LINCSCP_164031	breast	AZD-5438	3.33uM	LIB_5	LSM-1159	CDK inhibitor	3h	BRD-K72414522
azd_5438_LINCSCP_24813	4	2.36236	-0.192711	LINCSCP_24813	breast	AZD-5438	1uM	LIB_5	LSM-1159	CDK inhibitor	24h	BRD-K72414522
azd_5438_LINCSCP_24971	4	2.17852	0.147241	LINCSCP_24971	breast	AZD-5438	0.1uM	LIB_5	LSM-1159	CDK inhibitor	6h	BRD-K72414522
azd_5438_LINCSCP_24972	4	2.29633	-0.0202809	LINCSCP_24972	breast	AZD-5438	0.5uM	LIB_5	LSM-1159	CDK inhibitor	6h	BRD-K72414522
azd_5438_LINCSCP_69516	4	2.24181	0.222535	LINCSCP_69516	skin	AZD-5438	0.12uM	LIB_5	LSM-1159	CDK inhibitor	24h	BRD-K72414522
azd_5438_LINCSCP_81563	4	2.34072	0.0543185	LINCSCP_81563	lung	AZD-5438	1.11uM	LIB_5	LSM-1159	CDK inhibitor	24h	BRD-K72414522
azd_5438_LINCSCP_81565	4	2.24356	-0.215627	LINCSCP_81565	lung	AZD-5438	0.12uM	LIB_5	LSM-1159	CDK inhibitor	24h	BRD-K72414522
azd_5438_LINCSCP_86352	4	2.27997	-0.213482	LINCSCP_86352	breast	AZD-5438	10uM	LIB_5	LSM-1159	CDK inhibitor	3h	BRD-K72414522
batimastat_LINCSCP_166316	4	2.11896	-0.0857074	LINCSCP_166316	pancreas	Batimastat	10uM	LIB_5	LSM-6276		24h	BRD-K25361343
betamethasone_LINCSCP_18248	4	2.27947	-0.215087	LINCSCP_18248	lung	Betamethasone	10uM	LIB_5	LSM-2864	Glucocorticoid receptor agonist	24h	BRD-K39188321
betamethasone_LINCSCP_19034	4	2.47191	0.0843534	LINCSCP_19034	lung	Betamethasone 17,21-dipropionate	10uM	LIB_5	LSM-1725		6h	BRD-A66861218
betamethasone_LINCSCP_21445	4	2.39254	-0.245647	LINCSCP_21445	liver	SPECTRUM_000080	10uM	LIB_5	LSM-1248	Glucocorticoid receptor agonist	6h	BRD-A02180903
bezafibrate_DM_1973	4	2.32235	-0.0341337	DM_1973	liver	BEZAFIBRATE	100 mg/kg	LIB_12			1 d
bezafibrate_DM_1976	4	3.43766	0.0962569	DM_1976	liver	BEZAFIBRATE	617 mg/kg	LIB_12			1 d
bezafibrate_DM_242	4	2.34711	-0.246061	DM_242	liver	BEZAFIBRATE	617 mg/kg	LIB_12			1 d
bezafibrate_DM_247	4	2.44215	-0.239888	DM_247	liver	BEZAFIBRATE	100 mg/kg	LIB_12			3 d
bifonazole_LINCSCP_58090	4	2.10933	-0.0925969	LINCSCP_58090	prostate	Bifonazole	10uM	LIB_5	LSM-5184	Sterol demethylase inhibitor	24h	BRD-A94543220
birinapant_CTRS_2366	4	2.60753	0.696147	CTRS_2366	endometrium cancer	birinapant	0.002 - 66uM	LIB_10				BRD-K18589165
bis_tyrphostin_LINCSCP_13726	4	2.19357	0.00415033	LINCSCP_13726	kidney epithelial	Bis-Tyrphostin	10uM	LIB_5	LSM-42937	EGFR inhibitor	24h	BRD-K32906660
bis_tyrphostin_LINCSCP_289465	4	2.14476	-0.0934477	LINCSCP_289465	prostate	Bis-Tyrphostin	10uM	LIB_5	LSM-42937	EGFR inhibitor	6h	BRD-K32906660
bmy45778_LINCSCP_30400	4	2.23797	-0.0486855	LINCSCP_30400	breast	BMY45778	10uM	LIB_5	LSM-3901	IP1 prostacyclin receptor agonist	6h	BRD-K84895041
brd_a24396574_001_01_5_LINCSCP_132681	4	2.24012	-0.147463	LINCSCP_132681	breast	BRD-A24396574-001-01-5	0.12uM	LIB_5	LSM-5006	Anti-inflammatory agent|Antioxidant|HSP inhibitor|NFkB pathway inhibitor|Topoisomerase inhibitor	24h	BRD-A24396574
brd_a24396574_001_01_5_LINCSCP_132682	4	2.33698	-0.116446	LINCSCP_132682	breast	BRD-A24396574-001-01-5	0.04uM	LIB_5	LSM-5006	Anti-inflammatory agent|Antioxidant|HSP inhibitor|NFkB pathway inhibitor|Topoisomerase inhibitor	24h	BRD-A24396574
brd_a24396574_001_01_5_LINCSCP_145416	4	2.15305	0.0395386	LINCSCP_145416		BRD-A24396574-001-01-5	0.12uM	LIB_5	LSM-5006	Anti-inflammatory agent|Antioxidant|HSP inhibitor|NFkB pathway inhibitor|Topoisomerase inhibitor	24h	BRD-A24396574
brd_a24396574_001_01_5_LINCSCP_99842	4	2.10772	-0.0311948	LINCSCP_99842	lung	BRD-A24396574-001-01-5	1.11uM	LIB_5	LSM-5006	Anti-inflammatory agent|Antioxidant|HSP inhibitor|NFkB pathway inhibitor|Topoisomerase inhibitor	24h	BRD-A24396574
brd_a28746609_CTRS_2661	4	2.68007	0.628965	CTRS_2661	endometrium cancer	BRD-A28746609	0.002 - 66uM	LIB_10	LSM-1102	Tubulin inhibitor		BRD-A28746609
bx_795_LINCSCP_134150	4	2.34739	-0.116398	LINCSCP_134150	breast	BX-795	0.04uM	LIB_5	LSM-1189	IKK inhibitor	24h	BRD-K47983010
bx_795_LINCSCP_148244	4	2.44985	-0.294839	LINCSCP_148244		BX-795	0.37uM	LIB_5	LSM-1189	IKK inhibitor	24h	BRD-K47983010
cerulenin_LINCSCP_21214	4	2.17836	0.0148224	LINCSCP_21214	large intestine	Cerulenin	40uM	LIB_5	LSM-43210	Fatty acid synthase inhibitor	6h	BRD-K52075040
chembl179288_LINCSCP_37260	4	2.33069	-0.123328	LINCSCP_37260	breast	CHEMBL179288	3uM	LIB_5	LSM-3648		24h	BRD-K73395020
chembl179288_LINCSCP_51205	4	2.11033	-0.0965688	LINCSCP_51205	ovary	CHEMBL179288	10uM	LIB_5	LSM-3648		6h	BRD-K73395020
chembl179288_LINCSCP_91751	4	2.48851	-0.21732	LINCSCP_91751	kidney epithelial	CHEMBL179288	3.33uM	LIB_5	LSM-3648		24h	BRD-K73395020
chembl2130568_LINCSCP_6023	4	2.38673	-0.0848682	LINCSCP_6023	lung	CHEMBL2130568	10uM	LIB_5	LSM-29353		6h	BRD-K08307026
chembl2355554_LINCSCP_29023	4	2.30628	-0.211996	LINCSCP_29023	liver	CHEMBL2355554	10uM	LIB_5	LSM-6843		6h	BRD-K62056344
clofazimine_LINCSCP_94034	4	2.24625	-0.078854	LINCSCP_94034	kidney epithelial	Clofazimine	1.11uM	LIB_5	LSM-5669	GK0582 inhibitor	24h	BRD-K56614220
clofibrate_DM_2478	4	2.56534	-0.182618	DM_2478	liver	CLOFIBRATE	130 mg/kg	LIB_12			3 d
clofibrate_LINCSCP_219185	4	2.62288	-0.341996	LINCSCP_219185	liver	Clofibrate	10uM	LIB_5	LSM-2996	PPAR receptor agonist	6h	BRD-K45252063
colchicine_DM_449	4	2.88571	0.283825	DM_449	primary rat hepatocytes	COLCHICINE	1000 uM	LIB_12	LSM-5199	Tubulin inhibitor	1 d
cortisone_acetate_LINCSCP_19165	4	2.41174	-0.273795	LINCSCP_19165	lung	SPECTRUM_001088	10uM	LIB_5	LSM-1510	Glucocorticoid receptor agonist|Mineralocorticoid receptor agonist	6h	BRD-A38749782
cortisone_acetate_LINCSCP_34342	4	2.25608	-0.0504984	LINCSCP_34342	breast	Fludrocortisone	10uM	LIB_5	LSM-1510	Glucocorticoid receptor agonist|Mineralocorticoid receptor agonist	6h	BRD-A56470328
deferiprone_LINCSCP_26328	4	2.38465	-0.268478	LINCSCP_26328	large intestine	Deferiprone	10uM	LIB_5	LSM-36972	Chelating agent	6h	BRD-K06878038
diazepam_LINCSCP_134955	4	2.55371	-0.283234	LINCSCP_134955	breast	Diazepam	10uM	LIB_5	LSM-2359	Benzodiazepine receptor agonist	24h	BRD-K16508793
dinoprostone_LINCSCP_263971	4	2.27573	-0.19239	LINCSCP_263971	neural progenitor cells	Dinoprostone	10uM	LIB_5	LSM-42919	Prostaglandin E2 receptor agonist	6h	BRD-K26521938
doxycycline_LINCSCP_34122	4	2.17643	-0.117008	LINCSCP_34122	breast	Doxycycline	10uM	LIB_5	LSM-5179	Metalloproteinase inhibitor	24h	BRD-A88774919
enzastaurin_LINCSCP_114805	4	2.30271	-0.194378	LINCSCP_114805	breast	Enzastaurin	10uM	LIB_5	LSM-1069	PKC inhibitor	24h	BRD-K79404599
enzastaurin_LINCSCP_116220	4	2.2192	-0.182025	LINCSCP_116220	large intestine	Enzastaurin	0.37uM	LIB_5	LSM-1069	PKC inhibitor	24h	BRD-K79404599
enzastaurin_LINCSCP_144999	4	2.10194	0.0199375	LINCSCP_144999		Enzastaurin	10uM	LIB_5	LSM-1069	PKC inhibitor	3h	BRD-K79404599
enzastaurin_LINCSCP_145002	4	2.14912	0.117949	LINCSCP_145002		Enzastaurin	0.37uM	LIB_5	LSM-1069	PKC inhibitor	3h	BRD-K79404599
enzastaurin_LINCSCP_20509	4	2.16238	-0.000704408	LINCSCP_20509	lung	Enzastaurin	10uM	LIB_5	LSM-1069	PKC inhibitor	6h	BRD-K79404599
enzastaurin_LINCSCP_240495	4	2.41005	-0.0776743	LINCSCP_240495	breast	Enzastaurin	10uM	LIB_5	LSM-1069	PKC inhibitor	6h	BRD-K79404599
enzastaurin_LINCSCP_26713	4	2.35104	-0.131185	LINCSCP_26713	large intestine	Enzastaurin	10uM	LIB_5	LSM-1069	PKC inhibitor	6h	BRD-K79404599
enzastaurin_LINCSCP_271203	4	2.53804	-0.186498	LINCSCP_271203	prostate	Enzastaurin	10uM	LIB_5	LSM-1069	PKC inhibitor	24h	BRD-K79404599
enzastaurin_LINCSCP_81084	4	2.84474	-0.48783	LINCSCP_81084	lung	Enzastaurin	1.11uM	LIB_5	LSM-1069	PKC inhibitor	24h	BRD-K79404599
estriol_LINCSCP_17441	4	2.36244	-0.187075	LINCSCP_17441	kidney epithelial	Estradiol	1.11uM	LIB_5	LSM-2421	Estrogen receptor alpha agonist	24h	BRD-K18910433
estriol_LINCSCP_37534	4	2.20869	-0.0229014	LINCSCP_37534	breast	Estradiol	10uM	LIB_5	LSM-2421	Estrogen receptor alpha agonist	6h	BRD-K18910433
estriol_LINCSCP_58149	4	2.10297	-0.136051	LINCSCP_58149	prostate	Ethinyl Estradiol	10uM	LIB_5	LSM-5593	Estrogen receptor agonist	24h	BRD-K48195008
estriol_LINCSCP_66847	4	2.17085	-0.0455399	LINCSCP_66847	kidney epithelial	Estradiol	10uM	LIB_5	LSM-2421	Estrogen receptor alpha agonist	24h	BRD-K18910433
fedratinib_LINCSCP_132081	4	2.49955	-0.0383314	LINCSCP_132081	breast	Fedratinib	0.37uM	LIB_5	LSM-1142	FLT3 inhibitor|JAK inhibitor	24h	BRD-K12502280
fedratinib_LINCSCP_132432	4	2.28989	0.24747	LINCSCP_132432	breast	Fedratinib	10uM	LIB_5	LSM-1142	FLT3 inhibitor|JAK inhibitor	3h	BRD-K12502280
fedratinib_LINCSCP_132433	4	2.23532	-0.149329	LINCSCP_132433	breast	Fedratinib	3.33uM	LIB_5	LSM-1142	FLT3 inhibitor|JAK inhibitor	3h	BRD-K12502280
fedratinib_LINCSCP_15549	4	2.22728	-0.00318745	LINCSCP_15549	kidney epithelial	Fedratinib	10uM	LIB_5	LSM-1142	FLT3 inhibitor|JAK inhibitor	6h	BRD-K12502280
fedratinib_LINCSCP_163369	4	2.42176	-0.221469	LINCSCP_163369	breast	Fedratinib	1.11uM	LIB_5	LSM-1142	FLT3 inhibitor|JAK inhibitor	3h	BRD-K12502280
fedratinib_LINCSCP_81252	4	2.47572	-0.220804	LINCSCP_81252	lung	Fedratinib	1.11uM	LIB_5	LSM-1142	FLT3 inhibitor|JAK inhibitor	24h	BRD-K12502280
fenoterol_LINCSCP_56527	4	2.32675	-0.026165	LINCSCP_56527	prostate	Fenoterol	10uM	LIB_5	LSM-1948	Adrenergic receptor agonist	6h	BRD-A97104540
fenretinide_LINCSCP_37674	4	2.19997	-0.089253	LINCSCP_37674	breast	CBIOL_001848	1uM	LIB_5	LSM-2616	Apoptosis stimulant|Retinoid receptor agonist	24h	BRD-K28168037
fluoropyruvate_LINCSCP_17615	4	2.20292	0.104152	LINCSCP_17615	lung	Fluoropyruvate	40uM	LIB_5	LSM-6203	Pyruvate dehydrogenase inhibitor	6h	BRD-K01779529
fluoropyruvate_LINCSCP_251161	4	2.20024	-0.192099	LINCSCP_251161	breast	Fluoropyruvate	3uM	LIB_5	LSM-6203	Pyruvate dehydrogenase inhibitor	6h	BRD-K01779529
flupirtine_LINCSCP_2375	4	2.32549	-0.217953	LINCSCP_2375	skin	Flupirtine	10uM	LIB_5	LSM-5616	Glutamate receptor antagonist	6h	BRD-K50720187
gf_109203_LINCSCP_12539	4	2.47122	-0.0353709	LINCSCP_12539	large intestine	GF-109203	10uM	LIB_5	LSM-2677	CDK inhibitor|PKC inhibitor	6h	BRD-K31342827
gf_109203_LINCSCP_53456	4	2.30033	-0.203046	LINCSCP_53456	skin	GF-109203	10uM	LIB_5	LSM-2677	CDK inhibitor|PKC inhibitor	6h	BRD-K31342827
gossypol_LINCSCP_53446	4	2.29612	-0.174804	LINCSCP_53446	skin	Gossypol	10uM	LIB_5	LSM-6229	BCL inhibitor|MCL1 inhibitor	6h	BRD-K19295594
griseofulvin_DM_770	4	2.74445	-0.0359187	DM_770	primary rat hepatocytes	GRISEOFULVIN	75 uM	LIB_12	LSM-5259	Tubulin inhibitor	1 d
gsk_461364_CTRS_1589	4	2.4982	-0.196153	CTRS_1589	breast cancer	GSK-461364	0.002 - 66uM	LIB_10	LSM-1013	PLK inhibitor		BRD-K92428232
gw_5074_LINCSCP_11646	4	2.31227	-0.0516671	LINCSCP_11646	breast	GW-5074	10uM	LIB_5	LSM-42779	Leucine rich repeat kinase inhibitor|RAF inhibitor	24h	BRD-K07859598
gw_5074_LINCSCP_134052	4	2.21025	-0.0877965	LINCSCP_134052	breast	GW-5074	0.37uM	LIB_5	LSM-42779	Leucine rich repeat kinase inhibitor|RAF inhibitor	24h	BRD-K07859598
gw_5074_LINCSCP_251311	4	2.49128	-0.136205	LINCSCP_251311	breast	GW-5074	10uM	LIB_5	LSM-42779	Leucine rich repeat kinase inhibitor|RAF inhibitor	24h	BRD-K07859598
gw_5074_LINCSCP_25269	4	2.20514	-0.0737233	LINCSCP_25269	large intestine	GW305074X	10uM	LIB_5	LSM-1029	Leucine rich repeat kinase inhibitor|RAF inhibitor	24h	BRD-K39520573
gw_5074_LINCSCP_36601	4	2.29051	-0.170016	LINCSCP_36601	breast	GW-5074	0.5uM	LIB_5	LSM-42779	Leucine rich repeat kinase inhibitor|RAF inhibitor	6h	BRD-K07859598
gw620972x_LINCSCP_83977	4	2.23288	-0.130445	LINCSCP_83977		GW620972X	0.37uM	LIB_5	LSM-1209		24h	BRD-K76401790
gw843682x_CTRS_5886	4	2.65113	0.815943	CTRS_5886	oesophagus cancer	GW843682X	0.001 - 33uM	LIB_10	LSM-1014	PLK inhibitor		BRD-K90382497
gw843682x_CTRS_9173	4	3.26742	0.289752	CTRS_9173	upper aerodigestive tract cancer	GW843682X	0.001 - 33uM	LIB_10	LSM-1014	PLK inhibitor		BRD-K90382497
h_9_EBI_3079	4	2.59323	0.566631	EBI_3079				LIB_13
h_9_LINCSCP_20407	4	2.14382	-0.145701	LINCSCP_20407	lung	H-9	10uM	LIB_5		PKA inhibitor	6h	BRD-K09790412
hg_6_64_01_LINCSCP_51509	4	2.63565	-0.0506056	LINCSCP_51509	breast	HG6-64-1	1uM	LIB_5	LSM-43248	RAF inhibitor	24h	BRD-K98762074
hli_373_CTRS_9651	4	2.30502	0.253982	CTRS_9651	urinary tract cancer	HLI-373	0.001 - 33uM	LIB_10	LSM-6225	MDM inhibitor		BRD-K17349619
hli_373_LINCSCP_17664	4	2.4189	-0.200766	LINCSCP_17664	lung	HLI-373	10uM	LIB_5	LSM-6225	MDM inhibitor	6h	BRD-K17349619
hli_373_LINCSCP_21182	4	2.09453	-0.0384382	LINCSCP_21182	large intestine	HLI-373	10uM	LIB_5	LSM-6225	MDM inhibitor	6h	BRD-K17349619
hli_373_LINCSCP_40190	4	2.43777	-0.28497	LINCSCP_40190	large intestine	HLI-373	10uM	LIB_5	LSM-6225	MDM inhibitor	6h	BRD-K17349619
hmn_214_LINCSCP_52067	4	2.11434	-0.138795	LINCSCP_52067	breast	HMN-214	10uM	LIB_5	LSM-42802	PLK inhibitor	6h	BRD-K70511574
hypericin_LINCSCP_134778	4	2.40688	-0.0144508	LINCSCP_134778	breast	Hypericin	1.11uM	LIB_5	LSM-2650	Tyrosine kinase inhibitor	24h	BRD-K29673530
i_bet151_LINCSCP_70250	4	2.21099	0.0636644	LINCSCP_70250	skin	I-BET151	0.04uM	LIB_5	LSM-6335		24h	BRD-K36363294
i_bet151_LINCSCP_82295	4	2.21007	-0.0549468	LINCSCP_82295	lung	I-BET151	3.33uM	LIB_5	LSM-6335		24h	BRD-K36363294
i_bet151_LINCSCP_82298	4	2.63163	-0.14414	LINCSCP_82298	lung	I-BET151	0.12uM	LIB_5	LSM-6335		24h	BRD-K36363294
idebenone_LINCSCP_155298	4	2.35261	-0.264818	LINCSCP_155298	prostate	Idebenone	0.37uM	LIB_5	LSM-5505	Calcium channel modulator	24h	BRD-K37516142
iox2_LINCSCP_100498	4	2.17875	-0.0850851	LINCSCP_100498	lung	IOX2	1.11uM	LIB_5	LSM-6339		24h	BRD-K98251413
iox2_LINCSCP_112331	4	2.31154	-0.117497	LINCSCP_112331	liver	IOX2	1.11uM	LIB_5	LSM-6339		24h	BRD-K98251413
isoliquiritigenin_LINCSCP_19534	4	2.15177	0.0501333	LINCSCP_19534	lung	Isoliquiritigenin	10uM	LIB_5	LSM-43093	Guanylate cyclase activator	6h	BRD-K33583600
isoliquiritigenin_LINCSCP_53689	4	2.2831	0.0126808	LINCSCP_53689	large intestine	Isoliquiritigenin	10uM	LIB_5	LSM-43093	Guanylate cyclase activator	6h	BRD-K33583600
iwr_1_endo_LINCSCP_54974	4	2.10606	-0.106837	LINCSCP_54974	haematopoietic and lymphoid tissue	IWR-1-ENDO	10uM	LIB_5	LSM-5707	PARP inhibitor	6h	BRD-K61314889
kenpaullone_LINCSCP_13341	4	2.19266	-0.166511	LINCSCP_13341		Kenpaullone	10uM	LIB_5	LSM-2824	CDK inhibitor|Glycogen synthase kinase inhibitor	6h	BRD-K37312348
kenpaullone_LINCSCP_23632	4	2.19022	-0.131275	LINCSCP_23632	liver	Kenpaullone	20uM	LIB_5	LSM-2824	CDK inhibitor|Glycogen synthase kinase inhibitor	6h	BRD-K37312348
kenpaullone_LINCSCP_43438	4	2.38399	-0.233616	LINCSCP_43438	neural progenitor cells	Kenpaullone	10uM	LIB_5	LSM-2824	CDK inhibitor|Glycogen synthase kinase inhibitor	24h	BRD-K37312348
kenpaullone_LINCSCP_44221	4	2.24037	0.0537696	LINCSCP_44221	prostate	Kenpaullone	10uM	LIB_5	LSM-2824	CDK inhibitor|Glycogen synthase kinase inhibitor	24h	BRD-K37312348
kenpaullone_LINCSCP_56155	4	2.23716	0.178466	LINCSCP_56155	prostate	Kenpaullone	10uM	LIB_5	LSM-2824	CDK inhibitor|Glycogen synthase kinase inhibitor	6h	BRD-K37312348
ketoconazole_LINCSCP_178752	4	2.35388	-0.249368	LINCSCP_178752	skin	Ketoconazole	10uM	LIB_5	LSM-5430	Sterol demethylase inhibitor	6h	BRD-K29113274
ku0060648_CTRS_1621	4	2.79815	0.773197	CTRS_1621	breast cancer	KU0060648	0.001 - 33uM	LIB_10	LSM-4935	DNA dependent protein kinase inhibitor|PI3K inhibitor		BRD-K09499853
lapatinib_LINCSCP_131416	4	2.24714	-0.194153	LINCSCP_131416	breast epithelial	Lapatinib	1.11uM	LIB_5	LSM-1051	EGFR inhibitor|ErbB2 inhibitor	24h	BRD-K19687926
lenalidomide_LINCSCP_19212	4	2.30911	-0.0134873	LINCSCP_19212	lung	Lenalidomide	100uM	LIB_5	LSM-6187	Anticancer agent	24h	BRD-A17883755
lenalidomide_LINCSCP_256795	4	2.46797	-0.144921	LINCSCP_256795	lung	Lenalidomide	100uM	LIB_5	LSM-6187	Anticancer agent	6h	BRD-A17883755
lopinavir_LINCSCP_26742	4	2.34537	-0.0137894	LINCSCP_26742	large intestine	Lopinavir	10uM	LIB_5	LSM-6027	HIV protease inhibitor	6h	BRD-K99451608
lopinavir_LINCSCP_46860	4	2.22559	-0.0497477	LINCSCP_46860	prostate	Lopinavir	10uM	LIB_5	LSM-6027	HIV protease inhibitor	24h	BRD-K99451608
ly2090314_LINCSCP_109642	4	2.29906	-0.177168	LINCSCP_109642	large intestine	LY2090314	3.33uM	LIB_5	LSM-45915	Glycogen synthase kinase-3 alpha inhibitor|Glycogen synthase kinase-3 beta inhibitor	24h	BRD-K78055238
ly2090314_LINCSCP_109645	4	2.28662	-0.197482	LINCSCP_109645	large intestine	LY2090314	0.12uM	LIB_5	LSM-45915	Glycogen synthase kinase-3 alpha inhibitor|Glycogen synthase kinase-3 beta inhibitor	24h	BRD-K78055238
ly2090314_LINCSCP_109646	4	2.11295	-0.00456	LINCSCP_109646	large intestine	LY2090314	0.04uM	LIB_5	LSM-45915	Glycogen synthase kinase-3 alpha inhibitor|Glycogen synthase kinase-3 beta inhibitor	24h	BRD-K78055238
ly2090314_LINCSCP_174823	4	2.84212	-0.0569488	LINCSCP_174823	pancreas	LY2090314	1.11uM	LIB_5	LSM-45915	Glycogen synthase kinase-3 alpha inhibitor|Glycogen synthase kinase-3 beta inhibitor	24h	BRD-K78055238
ly2090314_LINCSCP_174824	4	2.6247	-0.0092747	LINCSCP_174824	pancreas	LY2090314	0.37uM	LIB_5	LSM-45915	Glycogen synthase kinase-3 alpha inhibitor|Glycogen synthase kinase-3 beta inhibitor	24h	BRD-K78055238
ly2090314_LINCSCP_174826	4	2.87096	-0.18731	LINCSCP_174826	pancreas	LY2090314	0.04uM	LIB_5	LSM-45915	Glycogen synthase kinase-3 alpha inhibitor|Glycogen synthase kinase-3 beta inhibitor	24h	BRD-K78055238
masitinib_LINCSCP_12209	4	2.30397	-0.00771344	LINCSCP_12209	breast	Masitinib	0.1uM	LIB_5	LSM-1130	KIT inhibitor|PDGFR tyrosine kinase receptor inhibitor|Src inhibitor	24h	BRD-K71035033
masitinib_LINCSCP_128168	4	2.12335	-0.0167588	LINCSCP_128168		Masitinib	1.11uM	LIB_5	LSM-1130	KIT inhibitor|PDGFR tyrosine kinase receptor inhibitor|Src inhibitor	24h	BRD-K71035033
mebendazole_LINCSCP_252937	4	2.12178	-0.09669	LINCSCP_252937	breast	Mebendazole	10uM	LIB_5	LSM-3749	Tubulin inhibitor	6h	BRD-K77987382
metyrapone_LINCSCP_291147	4	2.09478	-0.103564	LINCSCP_291147	prostate	Metyrapone	10uM	LIB_5	LSM-3035	Cytochrome P450 inhibitor	24h	BRD-K46862739
mg_132_CTRS_5941	4	2.97744	0.923528	CTRS_5941	oesophagus cancer	MG-132	0.00061 - 20uM	LIB_10	LSM-1107	Proteasome inhibitor		BRD-K60230970
mitoxantrone_LINCSCP_115142	4	2.80147	-0.340955	LINCSCP_115142	breast	Mitoxantrone	1.11uM	LIB_5	LSM-2481	DNA topoisomerase II alpha inhibitor	3h	BRD-K21680192
mitoxantrone_LINCSCP_150799	4	2.18268	0.0285164	LINCSCP_150799	prostate	Mitoxantrone	10uM	LIB_5	LSM-2481	DNA topoisomerase II alpha inhibitor	24h	BRD-K21680192
mitoxantrone_LINCSCP_151153	4	2.19622	-0.0620182	LINCSCP_151153	prostate	Mitoxantrone	10uM	LIB_5	LSM-2481	DNA topoisomerase II alpha inhibitor	24h	BRD-K21680192
mitoxantrone_LINCSCP_163886	4	2.44775	0.0153047	LINCSCP_163886	breast	Mitoxantrone	10uM	LIB_5	LSM-2481	DNA topoisomerase II alpha inhibitor	3h	BRD-K21680192
mitoxantrone_LINCSCP_19185	4	2.33797	-0.211341	LINCSCP_19185	lung	Mitoxantrone	10uM	LIB_5	LSM-2481	DNA topoisomerase II alpha inhibitor	6h	BRD-K21680192
mitoxantrone_LINCSCP_20722	4	2.20412	0.126579	LINCSCP_20722	lung	Mitoxantrone	10uM	LIB_5	LSM-2481	DNA topoisomerase II alpha inhibitor	6h	BRD-K21680192
mitoxantrone_LINCSCP_23607	4	2.43961	-0.261661	LINCSCP_23607	liver	Mitoxantrone	3uM	LIB_5	LSM-2481	DNA topoisomerase II alpha inhibitor	6h	BRD-K21680192
mitoxantrone_LINCSCP_28941	4	2.15807	0.0282373	LINCSCP_28941	liver	Mitoxantrone	10uM	LIB_5	LSM-2481	DNA topoisomerase II alpha inhibitor	6h	BRD-K21680192
mitoxantrone_LINCSCP_43917	4	2.11331	0.00867951	LINCSCP_43917	prostate	Mitoxantrone	10uM	LIB_5	LSM-2481	DNA topoisomerase II alpha inhibitor	24h	BRD-K21680192
mitoxantrone_LINCSCP_69015	4	2.13886	0.0997187	LINCSCP_69015	skin	Mitoxantrone	10uM	LIB_5	LSM-2481	DNA topoisomerase II alpha inhibitor	24h	BRD-K21680192
mitoxantrone_LINCSCP_8032	4	2.23436	-0.0789257	LINCSCP_8032	lung	Mitoxantrone	10uM	LIB_5	LSM-2481	DNA topoisomerase II alpha inhibitor	6h	BRD-K21680192
mitoxantrone_LINCSCP_9580	4	2.21971	0.0189185	LINCSCP_9580	lung	Mitoxantrone	10uM	LIB_5	LSM-2481	DNA topoisomerase II alpha inhibitor	6h	BRD-K21680192
motesanib_LINCSCP_86780	4	2.15402	-0.139915	LINCSCP_86780	bone marrow	Motesanib	10uM	LIB_5	LSM-1042	KIT inhibitor|PDGFR tyrosine kinase receptor inhibitor|VEGFR inhibitor	24h	BRD-K99616396
motesanib_LINCSCP_86781	4	2.2065	0.0670938	LINCSCP_86781	bone marrow	Motesanib	3.33uM	LIB_5	LSM-1042	KIT inhibitor|PDGFR tyrosine kinase receptor inhibitor|VEGFR inhibitor	24h	BRD-K99616396
motesanib_LINCSCP_86783	4	2.19131	0.0653906	LINCSCP_86783	bone marrow	Motesanib	0.37uM	LIB_5	LSM-1042	KIT inhibitor|PDGFR tyrosine kinase receptor inhibitor|VEGFR inhibitor	24h	BRD-K99616396
mst_312_LINCSCP_15566	4	2.46547	-0.0868123	LINCSCP_15566	kidney epithelial	MST-312	10uM	LIB_5	LSM-6230	Telomerase inhibitor	6h	BRD-K19894101
mst_312_LINCSCP_19513	4	2.33565	0.0603998	LINCSCP_19513	lung	MST-312	10uM	LIB_5	LSM-6230	Telomerase inhibitor	6h	BRD-K19894101
mst_312_LINCSCP_40059	4	2.20614	0.0429648	LINCSCP_40059	lung	MST-312	10uM	LIB_5	LSM-6230	Telomerase inhibitor	6h	BRD-K19894101
mst_312_LINCSCP_45146	4	2.17589	0.072946	LINCSCP_45146	prostate	MST-312	10uM	LIB_5	LSM-6230	Telomerase inhibitor	6h	BRD-K19894101
n9_isopropylolomoucine_LINCSCP_14123	4	2.30419	0.173537	LINCSCP_14123	kidney epithelial	N9-Isopropylolomoucine	10uM	LIB_5	LSM-3607	CDK inhibitor	24h	BRD-K71726959
n9_isopropylolomoucine_LINCSCP_33533	4	2.11384	-0.0698236	LINCSCP_33533	breast	N9-Isopropylolomoucine	10uM	LIB_5	LSM-3607	CDK inhibitor	6h	BRD-K71726959
n9_isopropylolomoucine_LINCSCP_4589	4	2.13353	-0.0441705	LINCSCP_4589	lung	N9-Isopropylolomoucine	100uM	LIB_5	LSM-3607	CDK inhibitor	24h	BRD-K71726959
n9_isopropylolomoucine_LINCSCP_55239	4	2.26444	0.285383	LINCSCP_55239	ovary	N9-Isopropylolomoucine	100uM	LIB_5	LSM-3607	CDK inhibitor	6h	BRD-K71726959
n9_isopropylolomoucine_LINCSCP_56930	4	2.58302	-0.275931	LINCSCP_56930	prostate	N9-Isopropylolomoucine	100uM	LIB_5	LSM-3607	CDK inhibitor	24h	BRD-K71726959
narciclasine_LINCSCP_251002	4	2.27676	-0.137721	LINCSCP_251002	breast	Narciclasine	0.001uM	LIB_5	LSM-4934	Coflilin signaling pathway activator|LIM kinase activator|Rho associated kinase activator	24h	BRD-K06792661
nifedipine_LINCSCP_10662	4	2.15538	0.0470335	LINCSCP_10662	stomach	Nifedipine	10uM	LIB_5	LSM-4176	Voltage-gated L-type calcium channel blocker	6h	BRD-K96354014
nifedipine_LINCSCP_19440	4	2.23854	-0.156784	LINCSCP_19440	lung	Nifedipine	10uM	LIB_5	LSM-4176	Voltage-gated L-type calcium channel blocker	24h	BRD-K96354014
nifedipine_LINCSCP_224221	4	2.2259	-0.195957	LINCSCP_224221	large intestine	Nifedipine	10uM	LIB_5	LSM-4176	Voltage-gated L-type calcium channel blocker	6h	BRD-K96354014
nifedipine_LINCSCP_236737	4	2.61498	-0.201345	LINCSCP_236737	breast	Nifedipine	10uM	LIB_5	LSM-4176	Voltage-gated L-type calcium channel blocker	6h	BRD-K96354014
nifedipine_LINCSCP_45063	4	2.50105	-0.011616	LINCSCP_45063	prostate	Nifedipine	10uM	LIB_5	LSM-4176	Voltage-gated L-type calcium channel blocker	24h	BRD-K96354014
nifedipine_LINCSCP_57238	4	3.11296	-0.332957	LINCSCP_57238	prostate	Nifedipine	10uM	LIB_5	LSM-4176	Voltage-gated L-type calcium channel blocker	6h	BRD-K96354014
nitrazepam_LINCSCP_211259	4	2.14002	-0.0257636	LINCSCP_211259	kidney epithelial	Nimetazepam	10uM	LIB_5	LSM-5785	GABA receptor agonist	6h	BRD-K70883034
nitrendipine_LINCSCP_167530	4	2.40867	-0.152665	LINCSCP_167530	pancreas	Nitrendipine	1.11uM	LIB_5	LSM-1246	Calcium channel blocker	24h	BRD-A02006392
nitrendipine_LINCSCP_205839	4	2.10547	-0.132744	LINCSCP_205839	lung	Nitrendipine	10uM	LIB_5	LSM-1246	Calcium channel blocker	6h	BRD-A02006392
ns_3694_LINCSCP_34711	4	2.60856	-0.296411	LINCSCP_34711	breast	2-Aminobenzene-sulfonamide	10uM	LIB_5	LSM-5465	Carbonic anhydrase inhibitor	6h	BRD-K32681104
nvp_auy922_LINCSCP_19538	4	2.29452	-0.137399	LINCSCP_19538	lung	NVP-AUY922	10uM	LIB_5	LSM-1162	HSP inhibitor	6h	BRD-K41859756
nvp_auy922_LINCSCP_29136	4	2.48404	-0.208695	LINCSCP_29136	endometrium	NVP-AUY922	10uM	LIB_5	LSM-1162	HSP inhibitor	6h	BRD-K41859756
nvp_auy922_LINCSCP_30795	4	2.74375	-0.192084	LINCSCP_30795	breast	NVP-AUY922	10uM	LIB_5	LSM-1162	HSP inhibitor	6h	BRD-K41859756
nvp_auy922_LINCSCP_4763	4	2.33401	0.147012	LINCSCP_4763	lung	NVP-AUY922	10uM	LIB_5	LSM-1162	HSP inhibitor	6h	BRD-K41859756
nvp_auy922_LINCSCP_53462	4	2.73892	-0.292366	LINCSCP_53462	skin	NVP-AUY922	10uM	LIB_5	LSM-1162	HSP inhibitor	6h	BRD-K41859756
nvp_auy922_LINCSCP_54555	4	2.21182	-0.180862	LINCSCP_54555	large intestine	NVP-AUY922	10uM	LIB_5	LSM-1162	HSP inhibitor	6h	BRD-K41859756
obatoclax_CTRS_5998	4	2.90005	0.850289	CTRS_5998	oesophagus cancer	Obatoclax	0.002 - 66uM	LIB_10	LSM-43178	BCL inhibitor		BRD-K15600710
obatoclax_LINCSCP_42254	4	2.26218	-0.119256	LINCSCP_42254	neural progenitor cells	Obatoclax	10uM	LIB_5	LSM-43178	BCL inhibitor	24h	BRD-K15600710
ofloxacin_LINCSCP_121569	4	2.52168	-0.311772	LINCSCP_121569	large intestine	Ciprofloxacin	0.12uM	LIB_5	LSM-5226	Bacterial DNA gyrase inhibitor	24h	BRD-K04804440
olaparib_LINCSCP_112322	4	2.41202	-0.173326	LINCSCP_112322	liver	Olaparib	0.04uM	LIB_5	LSM-1145	PARP inhibitor	24h	BRD-K02113016
olaparib_LINCSCP_151875	4	2.48526	-0.294866	LINCSCP_151875	prostate	Olaparib	10uM	LIB_5	LSM-1145	PARP inhibitor	24h	BRD-K02113016
olaparib_LINCSCP_151876	4	2.46511	-0.225513	LINCSCP_151876	prostate	Olaparib	3.33uM	LIB_5	LSM-1145	PARP inhibitor	24h	BRD-K02113016
ozagrel_LINCSCP_123443	4	2.18557	-0.0341523	LINCSCP_123443	large intestine	Ozagrel	0.04uM	LIB_5	LSM-42902	Thromboxane synthase inhibitor	24h	BRD-K53061490
pac_1_LINCSCP_4857	4	2.48697	-0.125103	LINCSCP_4857	lung	PAC-1	10uM	LIB_5	LSM-3119	Caspase activator	6h	BRD-K92991072
pac_1_LINCSCP_66321	4	2.29019	-0.0264236	LINCSCP_66321	haematopoietic and lymphoid tissue	PAC-1	10uM	LIB_5	LSM-3119	Caspase activator	6h	BRD-K92991072
pd_0325901_LINCSCP_144968	4	2.11926	-0.121156	LINCSCP_144968		PD-0325901	0.04uM	LIB_5	LSM-1101	MAP kinase inhibitor|MEK inhibitor|Protein kinase inhibitor	3h	BRD-K49865102
pd_0325901_LINCSCP_148704	4	2.36127	-0.022124	LINCSCP_148704	neural progenitor cells	PD-0325901	3.33uM	LIB_5	LSM-1101	MAP kinase inhibitor|MEK inhibitor|Protein kinase inhibitor	24h	BRD-K49865102
pd_0325901_LINCSCP_148705	4	2.10751	-0.139839	LINCSCP_148705	neural progenitor cells	PD-0325901	1.11uM	LIB_5	LSM-1101	MAP kinase inhibitor|MEK inhibitor|Protein kinase inhibitor	24h	BRD-K49865102
pd_0325901_LINCSCP_148706	4	2.82319	-0.262439	LINCSCP_148706	neural progenitor cells	PD-0325901	0.37uM	LIB_5	LSM-1101	MAP kinase inhibitor|MEK inhibitor|Protein kinase inhibitor	24h	BRD-K49865102
pd_0325901_LINCSCP_150181	4	2.17816	0.0327832	LINCSCP_150181		PD-0325901	0.12uM	LIB_5	LSM-1101	MAP kinase inhibitor|MEK inhibitor|Protein kinase inhibitor	24h	BRD-K49865102
pd_0325901_LINCSCP_150182	4	2.12397	0.0716486	LINCSCP_150182		PD-0325901	0.04uM	LIB_5	LSM-1101	MAP kinase inhibitor|MEK inhibitor|Protein kinase inhibitor	24h	BRD-K49865102
pd_0325901_LINCSCP_150522	4	2.10348	0.0378177	LINCSCP_150522		PD-0325901	0.37uM	LIB_5	LSM-1101	MAP kinase inhibitor|MEK inhibitor|Protein kinase inhibitor	24h	BRD-K49865102
pd_0325901_LINCSCP_36931	4	2.38941	-0.0937377	LINCSCP_36931	breast	PD-0325901	0.1uM	LIB_5	LSM-1101	MAP kinase inhibitor|MEK inhibitor|Protein kinase inhibitor	6h	BRD-K49865102
pd_0325901_LINCSCP_52014	4	2.17219	-0.127716	LINCSCP_52014	breast	PD-0325901	10uM	LIB_5	LSM-1101	MAP kinase inhibitor|MEK inhibitor|Protein kinase inhibitor	6h	BRD-K49865102
pentobarbital_DM_4347	4	2.78003	0.0948284	DM_4347	liver	PENTOBARBITAL	70 mg/kg	LIB_12			3 d
pevonedistat_LINCSCP_39790	4	2.73002	0.0235491	LINCSCP_39790	intestine	Pevonedistat	10uM	LIB_5	LSM-6263	Nedd activating enzyme inhibitor	6h	BRD-K67844266
pevonedistat_LINCSCP_41747	4	2.20023	0.0262584	LINCSCP_41747	kidney epithelial	Pevonedistat	3uM	LIB_5	LSM-6263	Nedd activating enzyme inhibitor	24h	BRD-K67844266
pevonedistat_LINCSCP_57173	4	2.14006	-0.0153162	LINCSCP_57173	prostate	Pevonedistat	10uM	LIB_5	LSM-6263	Nedd activating enzyme inhibitor	6h	BRD-K67844266
pf_03758309_CTRS_4103	4	3.00806	0.560147	CTRS_4103	large intestine cancer	PF-03758309	0.002 - 66uM	LIB_10	LSM-4254	Serine/threonine-protein kinase PAK 4 inhibitor		BRD-K37764012
pha_793887_LINCSCP_111646	4	2.27423	-0.114435	LINCSCP_111646	liver	PHA-793887	0.37uM	LIB_5	LSM-1073	CDK inhibitor	24h	BRD-K64800655
pha_793887_LINCSCP_113417	4	2.43194	0.171854	LINCSCP_113417	breast	PHA-793887	1.11uM	LIB_5	LSM-1073	CDK inhibitor	3h	BRD-K64800655
pha_793887_LINCSCP_115895	4	2.64496	-0.325791	LINCSCP_115895	breast	PHA-793887	3.33uM	LIB_5	LSM-1073	CDK inhibitor	3h	BRD-K64800655
pha_793887_LINCSCP_115897	4	2.27123	-0.0871824	LINCSCP_115897	breast	PHA-793887	0.37uM	LIB_5	LSM-1073	CDK inhibitor	3h	BRD-K64800655
pha_793887_LINCSCP_11765	4	2.31201	-0.0764867	LINCSCP_11765	breast	PHA-793887	0.1uM	LIB_5	LSM-1073	CDK inhibitor	24h	BRD-K64800655
pha_793887_LINCSCP_130178	4	2.36733	-0.11376	LINCSCP_130178	prostate	PHA-793887	1.11uM	LIB_5	LSM-1073	CDK inhibitor	3h	BRD-K64800655
pha_793887_LINCSCP_133004	4	2.46177	0.217099	LINCSCP_133004	breast	PHA-793887	0.37uM	LIB_5	LSM-1073	CDK inhibitor	3h	BRD-K64800655
pha_793887_LINCSCP_145736	4	2.82523	-0.0298269	LINCSCP_145736		PHA-793887	3.33uM	LIB_5	LSM-1073	CDK inhibitor	3h	BRD-K64800655
pha_793887_LINCSCP_163936	4	2.40869	-0.170817	LINCSCP_163936	breast	PHA-793887	1.11uM	LIB_5	LSM-1073	CDK inhibitor	3h	BRD-K64800655
pha_793887_LINCSCP_26685	4	2.20637	-0.0691247	LINCSCP_26685	large intestine	PHA-793887	10uM	LIB_5	LSM-1073	CDK inhibitor	6h	BRD-K64800655
pha_793887_LINCSCP_29783	4	2.39427	-0.0502658	LINCSCP_29783	breast epithelial	PHA-793887	10uM	LIB_5	LSM-1073	CDK inhibitor	6h	BRD-K64800655
pha_793887_LINCSCP_39258	4	2.33766	0.0713998	LINCSCP_39258		PHA-793887	1uM	LIB_5	LSM-1073	CDK inhibitor	6h	BRD-K64800655
pha_793887_LINCSCP_46996	4	2.29862	-0.198175	LINCSCP_46996	prostate	PHA-793887	10uM	LIB_5	LSM-1073	CDK inhibitor	6h	BRD-K64800655
pha_793887_LINCSCP_51680	4	2.24651	0.0600035	LINCSCP_51680	breast	PHA-793887	10uM	LIB_5	LSM-1073	CDK inhibitor	6h	BRD-K64800655
pha_793887_LINCSCP_81469	4	2.21259	0.0925071	LINCSCP_81469	lung	PHA-793887	0.37uM	LIB_5	LSM-1073	CDK inhibitor	24h	BRD-K64800655
pha_793887_LINCSCP_86256	4	2.22771	-0.146203	LINCSCP_86256	breast	PHA-793887	10uM	LIB_5	LSM-1073	CDK inhibitor	3h	BRD-K64800655
pha_793887_LINCSCP_86258	4	2.31888	0.290964	LINCSCP_86258	breast	PHA-793887	1.11uM	LIB_5	LSM-1073	CDK inhibitor	3h	BRD-K64800655
pha_793887_LINCSCP_88014	4	2.31775	-0.17777	LINCSCP_88014	kidney epithelial	PHA-793887	0.12uM	LIB_5	LSM-1073	CDK inhibitor	24h	BRD-K64800655
phensuximide_LINCSCP_101770	4	2.08906	-0.0424933	LINCSCP_101770	large intestine	Phensuximide	10uM	LIB_5	LSM-1359	Succinimide antiepileptic	24h	BRD-A18043272
phensuximide_LINCSCP_71649	4	2.09295	-0.0474723	LINCSCP_71649	skin	Phensuximide	1.11uM	LIB_5	LSM-1359	Succinimide antiepileptic	24h	BRD-A18043272
phensuximide_LINCSCP_71650	4	2.24019	-0.0167176	LINCSCP_71650	skin	Phensuximide	0.37uM	LIB_5	LSM-1359	Succinimide antiepileptic	24h	BRD-A18043272
pi_103_CTRS_9310	4	3.79158	0.471139	CTRS_9310	upper aerodigestive tract cancer	PI-103	0.0011 - 37uM	LIB_10	LSM-1126	MTOR inhibitor|PI3K inhibitor		BRD-K67868012
pi_103_LINCSCP_39623	4	2.19504	-0.0777418	LINCSCP_39623		PI-103	1uM	LIB_5	LSM-1126	MTOR inhibitor|PI3K inhibitor	6h	BRD-K67868012
pi_103_LINCSCP_52058	4	2.10006	-0.0480779	LINCSCP_52058	breast	PI-103	0.1uM	LIB_5	LSM-1126	MTOR inhibitor|PI3K inhibitor	6h	BRD-K67868012
pioglitazone_LINCSCP_123746	4	2.1789	-0.123165	LINCSCP_123746	large intestine	Pioglitazone	0.37uM	LIB_5	LSM-1592	Peroxisome proliferator-activated receptor gamma agonist	24h	BRD-A48430263
pioglitazone_LINCSCP_223194	4	2.25574	-0.18708	LINCSCP_223194	large intestine	Pioglitazone	10uM	LIB_5	LSM-1592	Peroxisome proliferator-activated receptor gamma agonist	6h	BRD-A48430263
pioglitazone_LINCSCP_76787	4	2.20024	-0.137728	LINCSCP_76787	skin	Pioglitazone	3.33uM	LIB_5	LSM-1592	Peroxisome proliferator-activated receptor gamma agonist	24h	BRD-A48430263
probenecid_LINCSCP_281915	4	2.12172	-0.0673486	LINCSCP_281915		Probenecid	10uM	LIB_5	LSM-4140	Uricosuric blocker	24h	BRD-K95237249
procaterol_LINCSCP_56098	4	2.37488	-0.155682	LINCSCP_56098	prostate	Procaterol	10uM	LIB_5	LSM-1391	Adrenergic receptor agonist	6h	BRD-A22684332
prostaglandin_EBI_1740	4	2.33088	-0.144478	EBI_1740				LIB_13
quinacrine_LINCSCP_124993	4	2.15126	-0.130975	LINCSCP_124993	large intestine	Quinacrine	0.37uM	LIB_5	LSM-1577	Cytokine production inhibitor|NFkB pathway inhibitor|TP53 activator	24h	BRD-A45889380
quinacrine_LINCSCP_19461	4	2.13272	-0.0269665	LINCSCP_19461	lung	Quinacrine	10uM	LIB_5	LSM-1577	Cytokine production inhibitor|NFkB pathway inhibitor|TP53 activator	6h	BRD-A45889380
quinacrine_LINCSCP_250580	4	2.14228	0.0199755	LINCSCP_250580	breast	Quinacrine	0.1uM	LIB_5	LSM-1577	Cytokine production inhibitor|NFkB pathway inhibitor|TP53 activator	6h	BRD-A45889380
quinacrine_LINCSCP_29092	4	2.12008	-0.0143418	LINCSCP_29092	endometrium	Quinacrine	10uM	LIB_5	LSM-1577	Cytokine production inhibitor|NFkB pathway inhibitor|TP53 activator	6h	BRD-A45889380
rilmenidine_LINCSCP_104673	4	2.11876	-0.0332899	LINCSCP_104673	large intestine	Rilmenidine	0.12uM	LIB_5	LSM-4253	Adrenergic receptor agonist|Imidazoline receptor agonist	24h	BRD-K01638814
rucaparib_LINCSCP_10650	4	2.19828	-0.171092	LINCSCP_10650	stomach	Rucaparib	10uM	LIB_5	LSM-4947	PARP inhibitor	6h	BRD-K88560311
rucaparib_LINCSCP_13594	4	2.49607	-0.27193	LINCSCP_13594	lung	Rucaparib	10uM	LIB_5	LSM-4947	PARP inhibitor	6h	BRD-K88560311
rucaparib_LINCSCP_4845	4	2.39974	-0.214628	LINCSCP_4845	lung	Rucaparib	10uM	LIB_5	LSM-4947	PARP inhibitor	6h	BRD-K88560311
sb_216763_LINCSCP_147428	4	2.33573	-0.193157	LINCSCP_147428		SB-216763	10uM	LIB_5	LSM-1161	Glycogen synthase kinase inhibitor	24h	BRD-K59184148
sb_216763_LINCSCP_148464	4	2.09708	-0.102236	LINCSCP_148464	neural progenitor cells	SB-216763	0.12uM	LIB_5	LSM-1161	Glycogen synthase kinase inhibitor	24h	BRD-K59184148
sb_216763_LINCSCP_15360	4	2.31404	-0.210395	LINCSCP_15360	kidney epithelial	SB-216763	10uM	LIB_5	LSM-1161	Glycogen synthase kinase inhibitor	24h	BRD-K59184148
sb_216763_LINCSCP_81763	4	2.32392	-0.171233	LINCSCP_81763	lung	SB-216763	10uM	LIB_5	LSM-1161	Glycogen synthase kinase inhibitor	24h	BRD-K59184148
sb_216763_LINCSCP_83011	4	2.36134	-0.0411881	LINCSCP_83011		SB-216763	10uM	LIB_5	LSM-1161	Glycogen synthase kinase inhibitor	24h	BRD-K59184148
sc_560_LINCSCP_42847	4	2.09988	-0.104179	LINCSCP_42847	neural progenitor cells	SC-560	10uM	LIB_5	LSM-2314	Cyclooxygenase inhibitor	24h	BRD-K14767410
sc_560_LINCSCP_44445	4	2.24347	0.00872334	LINCSCP_44445	prostate	SC-560	10uM	LIB_5	LSM-2314	Cyclooxygenase inhibitor	6h	BRD-K14767410
schembl16226502_LINCSCP_9527	4	2.35757	0.128717	LINCSCP_9527	lung	SCHEMBL16226502	10uM	LIB_5	LSM-43056	HSP inhibitor	6h	BRD-A61304759
schembl16226502_LINCSCP_9779	4	2.41747	-0.117803	LINCSCP_9779	lung	SCHEMBL16226502	3uM	LIB_5	LSM-43056	HSP inhibitor	6h	BRD-A61304759
schembl2231351_LINCSCP_55142	4	2.25942	0.107458	LINCSCP_55142	haematopoietic and lymphoid tissue	SCHEMBL2231351	3uM	LIB_5	LSM-36442	Rho associated kinase inhibitor	6h	BRD-K12683773
sertaconazole_LINCSCP_127522	4	2.19068	0.0851893	LINCSCP_127522	large intestine	Sertaconazole	10uM	LIB_5	LSM-1938	Cytochrome P450 51 inhibitor	24h	BRD-A95939040
sertaconazole_LINCSCP_144109	4	2.11161	0.0107937	LINCSCP_144109	breast	Sertaconazole	1.11uM	LIB_5	LSM-1938	Cytochrome P450 51 inhibitor	24h	BRD-A95939040
spb02303_LINCSCP_16399	4	2.09142	-0.0814436	LINCSCP_16399	kidney epithelial	SPB02303	10uM	LIB_5	LSM-4241		6h	BRD-K99532291
spb02303_LINCSCP_6128	4	2.1	0.0174317	LINCSCP_6128	lung	SPB02303	10uM	LIB_5	LSM-4241		6h	BRD-K99532291
st057710_LINCSCP_48107	4	2.16236	0.163834	LINCSCP_48107	prostate	ST057710	10uM	LIB_5	LSM-37202		6h	BRD-K80015639
sunitinib_LINCSCP_133432	4	2.13401	0.0643739	LINCSCP_133432	breast	Sunitinib	1.11uM	LIB_5	LSM-42800	Macrophage colony stimulating factor receptor inhibitor|Platelet-derived growth factor receptor inhibitor|Stem cell growth factor receptor inhibitor|Tyrosine-protein kinase receptor FLT3 inhibitor|Tyrosine-protein kinase receptor RET inhibitor|Vascular endothelial growth factor receptor inhibitor	24h	BRD-K42828737
sunitinib_LINCSCP_147550	4	2.20213	0.165666	LINCSCP_147550		Sunitinib	1.11uM	LIB_5	LSM-42800	Macrophage colony stimulating factor receptor inhibitor|Platelet-derived growth factor receptor inhibitor|Stem cell growth factor receptor inhibitor|Tyrosine-protein kinase receptor FLT3 inhibitor|Tyrosine-protein kinase receptor RET inhibitor|Vascular endothelial growth factor receptor inhibitor	24h	BRD-K42828737
tae_684_CTRS_6951	4	2.69282	0.102098	CTRS_6951	pancreas cancer	TAE-684	0.002 - 66uM	LIB_10	LSM-1024	ALK tyrosine kinase receptor inhibitor		BRD-K50140147
tae_684_LINCSCP_51388	4	2.09642	-0.000745148	LINCSCP_51388	breast	TAE-684	1uM	LIB_5	LSM-1024	ALK tyrosine kinase receptor inhibitor	24h	BRD-K50140147
tae_684_LINCSCP_51640	4	2.20023	-0.0201687	LINCSCP_51640	breast	TAE-684	1uM	LIB_5	LSM-1024	ALK tyrosine kinase receptor inhibitor	6h	BRD-K50140147
tae_684_LINCSCP_86383	4	2.15403	-0.100266	LINCSCP_86383	breast	TAE-684	3.33uM	LIB_5	LSM-1024	ALK tyrosine kinase receptor inhibitor	3h	BRD-K50140147
tipifarnib_LINCSCP_15373	4	2.23478	0.189602	LINCSCP_15373	kidney epithelial	(S)-Tipifarnib	10uM	LIB_5	LSM-6259	Farnesyltransferase inhibitor	24h	BRD-K63195589
tipifarnib_LINCSCP_39963	4	2.17654	-0.0394247	LINCSCP_39963	lung	(S)-Tipifarnib	10uM	LIB_5	LSM-6259	Farnesyltransferase inhibitor	6h	BRD-K63195589
tivantinib_LINCSCP_102013	4	2.11262	0.0112499	LINCSCP_102013	large intestine	Tivantinib	0.37uM	LIB_5	LSM-1131	Tyrosine kinase inhibitor	24h	BRD-K33379087
tozasertib_LINCSCP_16507	4	2.14952	-0.126273	LINCSCP_16507	kidney epithelial	Tozasertib	10uM	LIB_5	LSM-1021	Aurora kinase inhibitor|Bcr-Abl kinase inhibitor|FLT3 inhibitor|JAK inhibitor	6h	BRD-K59369769
tpca_1_LINCSCP_100077	4	2.17903	-0.111869	LINCSCP_100077	lung	TPCA-1	3.33uM	LIB_5	LSM-1136	IKK inhibitor	24h	BRD-K51575138
tpca_1_LINCSCP_10386	4	2.1338	-0.0811173	LINCSCP_10386	bone	TPCA-1	10uM	LIB_5	LSM-1136	IKK inhibitor	6h	BRD-K51575138
tpca_1_LINCSCP_12173	4	2.08057	-0.039356	LINCSCP_12173	breast	TPCA-1	10uM	LIB_5	LSM-1136	IKK inhibitor	24h	BRD-K51575138
tpca_1_LINCSCP_151468	4	2.08239	-0.0927885	LINCSCP_151468	prostate	TPCA-1	3.33uM	LIB_5	LSM-1136	IKK inhibitor	24h	BRD-K51575138
tpca_1_LINCSCP_40087	4	2.53644	-0.325114	LINCSCP_40087	lung	TPCA-1	10uM	LIB_5	LSM-1136	IKK inhibitor	6h	BRD-K51575138
tpca_1_LINCSCP_975	4	2.16623	0.095932	LINCSCP_975	skin	TPCA-1	10uM	LIB_5	LSM-1136	IKK inhibitor	6h	BRD-K51575138
triclosan_LINCSCP_94325	4	2.43301	-0.25507	LINCSCP_94325	kidney epithelial	Triclosan	3.33uM	LIB_5	LSM-2929	Enoyl-[acyl-carrier-protein] reductase [NADH] inhibitor	24h	BRD-K41731458
tul_xx087_LINCSCP_55072	4	2.39589	-0.036356	LINCSCP_55072	haematopoietic and lymphoid tissue	TUL_XX087	10uM	LIB_5	LSM-36794		24h	BRD-K09085930
tul_xx087_LINCSCP_55073	4	2.55112	-0.0503114	LINCSCP_55073	haematopoietic and lymphoid tissue	TUL_XX087	3uM	LIB_5	LSM-36794		24h	BRD-K09085930
vorinostat_LINCSCP_201174	4	2.08971	-0.0392539	LINCSCP_201174	lung	Vorinostat	0.001uM	LIB_5	LSM-3828	Histone deacetylase 1 inhibitor|Histone deacetylase 3 inhibitor|Histone deacetylase 6 inhibitor|Histone deacetylase 2 inhibitor	24h	BRD-K81418486
vorinostat_LINCSCP_235622	4	2.64717	-0.315729	LINCSCP_235622	breast	Vorinostat	0.1uM	LIB_5	LSM-3828	Histone deacetylase 1 inhibitor|Histone deacetylase 3 inhibitor|Histone deacetylase 6 inhibitor|Histone deacetylase 2 inhibitor	24h	BRD-K81418486
vorinostat_LINCSCP_235623	4	2.28765	-0.135085	LINCSCP_235623	breast	Vorinostat	0.5uM	LIB_5	LSM-3828	Histone deacetylase 1 inhibitor|Histone deacetylase 3 inhibitor|Histone deacetylase 6 inhibitor|Histone deacetylase 2 inhibitor	24h	BRD-K81418486
vorinostat_LINCSCP_41902	4	2.10663	-0.132931	LINCSCP_41902	haematopoietic and lymphoid tissue	Vorinostat	10uM	LIB_5	LSM-3828	Histone deacetylase 1 inhibitor|Histone deacetylase 3 inhibitor|Histone deacetylase 6 inhibitor|Histone deacetylase 2 inhibitor	6h	BRD-K81418486
vorinostat_LINCSCP_68845	4	2.12741	-0.146323	LINCSCP_68845	prostate	Vorinostat	0.1uM	LIB_5	LSM-3828	Histone deacetylase 1 inhibitor|Histone deacetylase 3 inhibitor|Histone deacetylase 6 inhibitor|Histone deacetylase 2 inhibitor	6h	BRD-K81418486
vorinostat_LINCSCP_70163	4	2.26716	-0.125203	LINCSCP_70163	skin	Vorinostat	1.11uM	LIB_5	LSM-3828	Histone deacetylase 1 inhibitor|Histone deacetylase 3 inhibitor|Histone deacetylase 6 inhibitor|Histone deacetylase 2 inhibitor	24h	BRD-K81418486
vorinostat_LINCSCP_87208	4	2.11876	-0.0168748	LINCSCP_87208	bone marrow	Vorinostat	10uM	LIB_5	LSM-3828	Histone deacetylase 1 inhibitor|Histone deacetylase 3 inhibitor|Histone deacetylase 6 inhibitor|Histone deacetylase 2 inhibitor	24h	BRD-K81418486
wh_4_025_LINCSCP_11935	4	2.24115	-0.0612012	LINCSCP_11935	breast	WH-4-025	10uM	LIB_5	LSM-45317		6h	BRD-K29385665
wh_4_025_LINCSCP_131098	4	2.0988	-0.087357	LINCSCP_131098	breast epithelial	WH-4-025	0.04uM	LIB_5	LSM-44937		3h	BRD-U60236422
wh_4_025_LINCSCP_24283	4	2.37862	-0.115082	LINCSCP_24283	breast	WH-4-025	0.1uM	LIB_5	LSM-45317		24h	BRD-K29385665
wh_4_025_LINCSCP_51347	4	2.36071	-0.0572033	LINCSCP_51347	breast	WH-4-025	10uM	LIB_5	LSM-45317		24h	BRD-K29385665
wh_4_025_LINCSCP_51348	4	2.23478	-0.163379	LINCSCP_51348	breast	WH-4-025	1uM	LIB_5	LSM-45317		24h	BRD-K29385665
17_beta_estradiol_EBI_3220	5	0.265566	0.531528	EBI_3220				LIB_13
179324_69_7_CTRS_5715	5	0.377464	0.422645	CTRS_5715	oesophagus cancer	179324-69-7	0.000004 - 0.130uM	LIB_10	LSM-6281	NFkB pathway inhibitor|Proteasome inhibitor		BRD-K88510285
alvocidib_CTRS_493	5	0.223341	0.664504	CTRS_493	autonomic ganglia cancer	alvocidib	0.002 - 66uM	LIB_10				BRD-K68682020
alvocidib_CTRS_9441	5	0.576259	0.245621	CTRS_9441	urinary tract cancer	alvocidib	0.002 - 66uM	LIB_10				BRD-K68682020
alvocidib_LINCSCP_32082	5	0.421526	0.273022	LINCSCP_32082	breast	Alvocidib	10uM	LIB_5	LSM-1011	CDK inhibitor	6h	BRD-K87909389
azd_1775_CTRS_9709	5	0.287454	0.705757	CTRS_9709	urinary tract cancer	AZD-1775	0.001 - 33uM	LIB_10	LSM-1153	WEE1 kinase inhibitor		BRD-K54256913
azd_2014_CTRS_4002	5	0.340404	0.565594	CTRS_4002	large intestine cancer	AZD-2014	0.002 - 66uM	LIB_10	LSM-5754	MTOR inhibitor		BRD-K67566344
azd_2014_CTRS_9202	5	0.598492	0.706335	CTRS_9202	upper aerodigestive tract cancer	AZD-2014	0.002 - 66uM	LIB_10	LSM-5754	MTOR inhibitor		BRD-K67566344
azd_5438_LINCSCP_164033	5	0.575014	0.0962012	LINCSCP_164033	breast	AZD-5438	0.37uM	LIB_5	LSM-1159	CDK inhibitor	3h	BRD-K72414522
azd_8055_CTRS_8979	5	0.395614	0.875137	CTRS_8979	upper aerodigestive tract cancer	AZD-8055	0.002 - 66uM	LIB_10	LSM-1007	MTOR inhibitor		BRD-K69932463
birinapant_CTRS_4272	5	0.556814	0.919383	CTRS_4272	liver cancer	birinapant	0.002 - 66uM	LIB_10				BRD-K18589165
birinapant_CTRS_5225	5	0.688456	0.620405	CTRS_5225	non-haematopoietic and non-lymphoid cancer	birinapant	0.002 - 66uM	LIB_10				BRD-K18589165
birinapant_CTRS_523	5	0.609949	0.311569	CTRS_523	autonomic ganglia cancer	birinapant	0.002 - 66uM	LIB_10				BRD-K18589165
bms_536924_CTRS_2373	5	0.778599	0.669541	CTRS_2373	endometrium cancer	BMS-536924	0.0011 - 37uM	LIB_10	LSM-1210	IGF-1 inhibitor		BRD-K34581968
bms_536924_CTRS_4751	5	0.748972	0.30944	CTRS_4751	lung cancer	BMS-536924	0.0011 - 37uM	LIB_10	LSM-1210	IGF-1 inhibitor		BRD-K34581968
cerulenin_CTRS_2944	5	0.592295	0.311281	CTRS_2944	haematopoietic and lymphoid tissue cancer	Cerulenin	0.0045 - 150uM	LIB_10	LSM-43210	Fatty acid synthase inhibitor		BRD-K52075040
cerulenin_CTRS_7240	5	0.101261	0.890313	CTRS_7240	skin cancer	Cerulenin	0.0045 - 150uM	LIB_10	LSM-43210	Fatty acid synthase inhibitor		BRD-K52075040
chembl416418_CTRS_1720	5	0.336477	0.337294	CTRS_1720	breast cancer	CHEMBL416418	0.0065 - 210uM	LIB_10	LSM-6211	Glucosyltransferase inhibitor		BRD-K05653692
chembl416418_CTRS_6014	5	0.67755	0.609404	CTRS_6014	oesophagus cancer	CHEMBL416418	0.0065 - 210uM	LIB_10	LSM-6211	Glucosyltransferase inhibitor		BRD-K05653692
clofarabine_CTRS_3911	5	0.351699	0.703535	CTRS_3911	large intestine cancer	Clofarabine	0.002 - 66uM	LIB_10	LSM-45668	DNA polymerase (alpha/delta/epsilon) inhibitor (DNA polymerase|Ribonucleoside-diphosphate reductase RR1 inhibitor		BRD-K34022604
clofibrate_DM_2475	5	0.283633	0.393529	DM_2475	liver	CLOFIBRATE	130 mg/kg	LIB_12			0.25 d
clofibrate_DM_2476	5	0.289991	0.412942	DM_2476	liver	CLOFIBRATE	500 mg/kg	LIB_12			0.25 d
dactolisib_CTRS_122	5	0.467176	0.766318	CTRS_122	CTRP cell lines	Dactolisib	0.00051 - 17uM	LIB_10	LSM-4255	MTOR inhibitor|PI3K inhibitor		BRD-K12184916
dactolisib_CTRS_5513	5	0.402008	0.356604	CTRS_5513	non-haematopoietic and non-lymphoid cancer	Dactolisib	0.00051 - 17uM	LIB_10	LSM-4255	MTOR inhibitor|PI3K inhibitor		BRD-K12184916
daunorubicin_DM_2659	5	0.309732	0.591441	DM_2659	heart	DAUNORUBICIN	3.25 mg/kg	LIB_12	LSM-2962	DNA topoisomerase II alpha inhibitor	1 d
doxycycline_EBI_3398	5	0.227609	0.42234	EBI_3398				LIB_13
doxycycline_EBI_3399	5	0.58972	0.218354	EBI_3399				LIB_13
febuxostat_LINCSCP_262890	5	0.336505	0.30472	LINCSCP_262890	neural progenitor cells	Febuxostat	10uM	LIB_5	LSM-3064	Xanthine oxidase inhibitor	24h	BRD-K48367671
fedratinib_CTRS_1328	5	0.948218	0.0586952	CTRS_1328	bone cancer	Fedratinib	0.0011 - 37uM	LIB_10	LSM-1142	FLT3 inhibitor|JAK inhibitor		BRD-K12502280
gemcitabine_CTRS_3961	5	0.814421	0.152449	CTRS_3961	large intestine cancer	Gemcitabine	0.001 - 33uM	LIB_10	LSM-5333	Ribonucleotide reductase inhibitor		BRD-K15108141
gsk_461364_CTRS_3491	5	0.402609	0.647067	CTRS_3491	kidney cancer	GSK-461364	0.002 - 66uM	LIB_10	LSM-1013	PLK inhibitor		BRD-K92428232
gsk_461364_CTRS_5883	5	0.447855	0.38765	CTRS_5883	oesophagus cancer	GSK-461364	0.002 - 66uM	LIB_10	LSM-1013	PLK inhibitor		BRD-K92428232
idebenone_DM_804	5	0.33112	0.337327	DM_804	liver	IDEBENONE	2500 mg/kg	LIB_12			0.25 d
ketoconazole_DM_3560	5	0.253119	0.427501	DM_3560	liver	KETOCONAZOLE	25 mg/kg	LIB_12			3 d
ketoconazole_DM_3562	5	0.227695	0.540637	DM_3562	liver	KETOCONAZOLE	25 mg/kg	LIB_12			5 d
ku0060648_CTRS_2570	5	0.398984	0.741879	CTRS_2570	endometrium cancer	KU0060648	0.001 - 33uM	LIB_10	LSM-4935	DNA dependent protein kinase inhibitor|PI3K inhibitor		BRD-K09499853
lapatinib_CTRS_1154	5	0.336915	0.431893	CTRS_1154	bone cancer	Lapatinib	0.002 - 66uM	LIB_10	LSM-1051	EGFR inhibitor|ErbB2 inhibitor		BRD-K19687926
lapatinib_CTRS_1628	5	0.603441	0.194788	CTRS_1628	breast cancer	Lapatinib	0.002 - 66uM	LIB_10	LSM-1051	EGFR inhibitor|ErbB2 inhibitor		BRD-K19687926
lapatinib_CTRS_3529	5	0.210527	0.606936	CTRS_3529	kidney cancer	Lapatinib	0.002 - 66uM	LIB_10	LSM-1051	EGFR inhibitor|ErbB2 inhibitor		BRD-K19687926
lapatinib_CTRS_6877	5	1.0815	0.600893	CTRS_6877	pancreas cancer	Lapatinib	0.002 - 66uM	LIB_10	LSM-1051	EGFR inhibitor|ErbB2 inhibitor		BRD-K19687926
masitinib_CTRS_2591	5	0.589474	0.420488	CTRS_2591	endometrium cancer	Masitinib	0.002 - 66uM	LIB_10	LSM-1130	KIT inhibitor|PDGFR tyrosine kinase receptor inhibitor|Src inhibitor		BRD-K71035033
masitinib_CTRS_3543	5	0.738088	0.521753	CTRS_3543	kidney cancer	Masitinib	0.002 - 66uM	LIB_10	LSM-1130	KIT inhibitor|PDGFR tyrosine kinase receptor inhibitor|Src inhibitor		BRD-K71035033
mg_132_CTRS_9703	5	0.462683	0.244447	CTRS_9703	urinary tract cancer	MG-132	0.00061 - 20uM	LIB_10	LSM-1107	Proteasome inhibitor		BRD-K60230970
mitoxantrone_LINCSCP_85500	5	0.469301	0.217227	LINCSCP_85500	breast	Mitoxantrone	10uM	LIB_5	LSM-2481	DNA topoisomerase II alpha inhibitor	3h	BRD-K21680192
n9_isopropylolomoucine_CTRS_3576	5	0.64473	0.567892	CTRS_3576	kidney cancer	N9-Isopropylolomoucine	0.012 - 400uM	LIB_10	LSM-3607	CDK inhibitor		BRD-K71726959
narciclasine_CTRS_2626	5	0.252112	0.837344	CTRS_2626	endometrium cancer	Narciclasine	0.001 - 33uM	LIB_10	LSM-4934	Coflilin signaling pathway activator|LIM kinase activator|Rho associated kinase activator		BRD-K06792661
narciclasine_CTRS_3578	5	0.800847	0.463855	CTRS_3578	kidney cancer	Narciclasine	0.001 - 33uM	LIB_10	LSM-4934	Coflilin signaling pathway activator|LIM kinase activator|Rho associated kinase activator		BRD-K06792661
narciclasine_CTRS_8782	5	0.911875	0.228061	CTRS_8782	thyroid cancer	Narciclasine	0.001 - 33uM	LIB_10	LSM-4934	Coflilin signaling pathway activator|LIM kinase activator|Rho associated kinase activator		BRD-K06792661
nsc95397_CTRS_4076	5	0.620444	0.802614	CTRS_4076	large intestine cancer	NSC95397	0.001 - 33uM	LIB_10	LSM-3521	CDC inhibitor		BRD-K68143200
nsc95397_CTRS_9752	5	0.270178	0.485686	CTRS_9752	urinary tract cancer	NSC95397	0.001 - 33uM	LIB_10	LSM-3521	CDC inhibitor		BRD-K68143200
obatoclax_CTRS_6474	5	0.169878	0.538706	CTRS_6474	ovary cancer	Obatoclax	0.002 - 66uM	LIB_10	LSM-43178	BCL inhibitor		BRD-K15600710
ofloxacin_LINCSCP_102499	5	0.25616	0.366359	LINCSCP_102499	large intestine	Ofloxacin	0.12uM	LIB_5	LSM-4370	Bacterial DNA gyrase inhibitor	24h	BRD-A24228527
olaparib_CTRS_1705	5	0.354046	0.28704	CTRS_1705	breast cancer	Olaparib	0.0045 - 150uM	LIB_10	LSM-1145	PARP inhibitor		BRD-K02113016
olaparib_CTRS_5999	5	0.330563	0.753281	CTRS_5999	oesophagus cancer	Olaparib	0.0045 - 150uM	LIB_10	LSM-1145	PARP inhibitor		BRD-K02113016
pac_1_CTRS_4091	5	0.344224	0.373548	CTRS_4091	large intestine cancer	PAC-1	0.001 - 33uM	LIB_10	LSM-3119	Caspase activator		BRD-K92991072
pevonedistat_CTRS_3622	5	0.484683	0.653439	CTRS_3622	kidney cancer	Pevonedistat	0.0011 - 37uM	LIB_10	LSM-6263	Nedd activating enzyme inhibitor		BRD-K67844266
pevonedistat_CTRS_7884	5	0.343818	0.293349	CTRS_7884	soft tissue cancer	Pevonedistat	0.0011 - 37uM	LIB_10	LSM-6263	Nedd activating enzyme inhibitor		BRD-K67844266
pha_793887_CTRS_6022	5	0.366471	0.568957	CTRS_6022	oesophagus cancer	PHA-793887	0.002 - 66uM	LIB_10	LSM-1073	CDK inhibitor		BRD-K64800655
pha_793887_CTRS_6977	5	0.422015	0.819314	CTRS_6977	pancreas cancer	PHA-793887	0.002 - 66uM	LIB_10	LSM-1073	CDK inhibitor		BRD-K64800655
pha_793887_CTRS_9308	5	0.626471	0.305141	CTRS_9308	upper aerodigestive tract cancer	PHA-793887	0.002 - 66uM	LIB_10	LSM-1073	CDK inhibitor		BRD-K64800655
pha_793887_LINCSCP_159021	5	0.331982	0.385523	LINCSCP_159021	prostate	PHA-793887	10uM	LIB_5	LSM-1073	CDK inhibitor	24h	BRD-K64800655
pi_103_CTRS_9786	5	0.590289	0.465243	CTRS_9786	urinary tract cancer	PI-103	0.0011 - 37uM	LIB_10	LSM-1126	MTOR inhibitor|PI3K inhibitor		BRD-K67868012
pioglitazone_DM_4420	5	0.787943	0.216989	DM_4420	liver	PIOGLITAZONE	1500 mg/kg	LIB_12	LSM-1592	Peroxisome proliferator-activated receptor gamma agonist	5 d
probenecid_DM_4484	5	0.807095	0.107482	DM_4484	kidney	PROBENECID	600 mg/kg	LIB_12			5 d
propylthiouracil_DM_1206	5	0.688625	0.341705	DM_1206	liver	PROPYLTHIOURACIL	625 mg/kg	LIB_12			1 d
rigosertib_LINCSCP_147215	5	0.399931	0.194401	LINCSCP_147215		Rigosertib	3.33uM	LIB_5	LSM-44531	PLK inhibitor	24h	BRD-K55187425
rita_EBI_5516	5	0.805851	0.594935	EBI_5516				LIB_13
sb225002_CTRS_3191	5	0.288069	0.7443	CTRS_3191	haematopoietic and lymphoid tissue cancer	SB225002	0.0011 - 37uM	LIB_10	LSM-3367	CC chemokine receptor antagonist		BRD-K61323504
schembl3954849_LINCSCP_12065	5	0.494189	0.257166	LINCSCP_12065	breast	SCHEMBL3954849	10uM	LIB_5	LSM-5982	Protein kinase inhibitor	6h	BRD-K93747373
tae_684_CTRS_5034	5	0.787951	0.651009	CTRS_5034	lung cancer	TAE-684	0.002 - 66uM	LIB_10	LSM-1024	ALK tyrosine kinase receptor inhibitor		BRD-K50140147
temozolomide_CTRS_6574	5	0.236153	0.403559	CTRS_6574	ovary cancer	temozolomide	0.002 - 66uM	LIB_10				BRD-A94153989
temozolomide_LINCSCP_25517	5	0.324167	0.494849	LINCSCP_25517	large intestine	Temozolomide	10uM	LIB_5	LSM-4590	DNA alkylating drug	24h	BRD-K32107296
tpca_1_CTRS_2767	5	0.348676	0.59204	CTRS_2767	endometrium cancer	TPCA-1	0.002 - 66uM	LIB_10	LSM-1136	IKK inhibitor		BRD-K51575138
tpca_1_CTRS_3247	5	0.536413	0.58972	CTRS_3247	haematopoietic and lymphoid tissue cancer	TPCA-1	0.002 - 66uM	LIB_10	LSM-1136	IKK inhibitor		BRD-K51575138
tpca_1_LINCSCP_113682	5	0.35527	0.461859	LINCSCP_113682	breast	TPCA-1	3.33uM	LIB_5	LSM-1136	IKK inhibitor	24h	BRD-K51575138
trametinib_CTRS_4200	5	0.861676	0.577815	CTRS_4200	large intestine cancer	Trametinib	0.002 - 66uM	LIB_10	LSM-1143	MEK inhibitor		BRD-K12343256
trametinib_CTRS_9875	5	0.561749	0.367488	CTRS_9875	urinary tract cancer	Trametinib	0.002 - 66uM	LIB_10	LSM-1143	MEK inhibitor		BRD-K12343256
vorinostat_CTRS_3264	5	0.671777	0.506165	CTRS_3264	haematopoietic and lymphoid tissue cancer	Vorinostat	0.001 - 33uM	LIB_10	LSM-3828	Histone deacetylase 1 inhibitor|Histone deacetylase 3 inhibitor|Histone deacetylase 6 inhibitor|Histone deacetylase 2 inhibitor		BRD-K81418486
wh_4_025_LINCSCP_132506	5	0.225394	0.402495	LINCSCP_132506	breast	WH-4-025	1.11uM	LIB_5	LSM-44937		3h	BRD-U60236422
13_methyl_7_[9_(4,4,5,5,5_pentafluoropentylsulfinyl)nonyl]_6,7,8,9,11,12,14,15,16,17_decahydrocyclopenta[a]phenanthrene_3,17_diol_LINCSCP_279390	6	-2.32117	2.85479	LINCSCP_279390	prostate	13-Methyl-7-[9-(4,4,5,5,5-pentafluoropentylsulfinyl)nonyl]-6,7,8,9,11,12,14,15,16,17-decahydrocyclopenta[a]phenanthrene-3,17-diol	1uM	LIB_5	LSM-1895	Estrogen receptor antagonist	6h	BRD-A90490067
13_methyl_7_[9_(4,4,5,5,5_pentafluoropentylsulfinyl)nonyl]_6,7,8,9,11,12,14,15,16,17_decahydrocyclopenta[a]phenanthrene_3,17_diol_LINCSCP_9943	6	-2.42855	2.75041	LINCSCP_9943	lung	ICI182, 780	10uM	LIB_5	LSM-45338	Estrogen receptor antagonist	24h	BRD-A83237092
4,11_diethyl_4,9_dihydroxy_1h_pyrano[3',4':6,7]indolizino[1,2_b]quinoline_3,14(4h,12h)_dione_LINCSCP_137341	6	-2.4937	2.85899	LINCSCP_137341	breast	SN-38	3.33uM	LIB_5	LSM-45563		24h	BRD-K89561498
4,11_diethyl_4,9_dihydroxy_1h_pyrano[3',4':6,7]indolizino[1,2_b]quinoline_3,14(4h,12h)_dione_LINCSCP_39839	6	-2.39593	2.74248	LINCSCP_39839	lung	4,11-Diethyl-4,9-dihydroxy-1H-pyrano[3',4':6,7]indolizino[1,2-b]quinoline-3,14(4H,12H)-dione	0.5uM	LIB_5	LSM-6189	Topoisomerase inhibitor	6h	BRD-A36630025
4,11_diethyl_4,9_dihydroxy_1h_pyrano[3',4':6,7]indolizino[1,2_b]quinoline_3,14(4h,12h)_dione_LINCSCP_73819	6	-2.39667	2.77083	LINCSCP_73819	skin	SN-38	3.33uM	LIB_5	LSM-45563		24h	BRD-K89561498
4,11_diethyl_4,9_dihydroxy_1h_pyrano[3',4':6,7]indolizino[1,2_b]quinoline_3,14(4h,12h)_dione_LINCSCP_9144	6	-2.51525	2.85936	LINCSCP_9144	lung	4,11-Diethyl-4,9-dihydroxy-1H-pyrano[3',4':6,7]indolizino[1,2-b]quinoline-3,14(4H,12H)-dione	3uM	LIB_5	LSM-6189	Topoisomerase inhibitor	24h	BRD-A36630025
4,11_diethyl_4,9_dihydroxy_1h_pyrano[3',4':6,7]indolizino[1,2_b]quinoline_3,14(4h,12h)_dione_LINCSCP_92161	6	-2.28933	2.8557	LINCSCP_92161	kidney epithelial	SN-38	0.37uM	LIB_5	LSM-45563		24h	BRD-K89561498
5_phenethylquinoline_8_ol_LINCSCP_31425	6	-2.54134	2.86698	LINCSCP_31425	breast	5-Phenethylquinoline-8-ol	10uM	LIB_5	LSM-4135		24h	BRD-K95138506
a_443654_LINCSCP_24292	6	-2.37984	2.93798	LINCSCP_24292	breast	A-443654	0.5uM	LIB_5	LSM-1045	AKT inhibitor	24h	BRD-K38615104
a_443654_LINCSCP_81559	6	-2.52231	2.90524	LINCSCP_81559	lung	A-443654	0.12uM	LIB_5	LSM-1045		24h	BRD-K88573743
abt_751_LINCSCP_10656	6	-2.55106	2.84089	LINCSCP_10656	stomach	ABT-751	10uM	LIB_5	LSM-6285	Tubulin inhibitor	6h	BRD-K91623615
abt_751_LINCSCP_45052	6	-2.48348	2.8458	LINCSCP_45052	prostate	ABT-751	10uM	LIB_5	LSM-6285	Tubulin inhibitor	24h	BRD-K91623615
albendazole_LINCSCP_44590	6	-2.42897	2.91107	LINCSCP_44590	prostate	Albendazole	10uM	LIB_5	LSM-3782	Tubulin inhibitor	24h	BRD-K79131256
alosetron_LINCSCP_1911	6	-2.53081	2.86868	LINCSCP_1911	skin	Alosetron	10uM	LIB_5	LSM-5576	Serotonin receptor antagonist	6h	BRD-K46742498
altrenogest_LINCSCP_137978	6	-2.30194	2.79112	LINCSCP_137978	breast	Altrenogest	1.11uM	LIB_5	LSM-45810		24h	BRD-K14619660
altrenogest_LINCSCP_171657	6	-2.5721	2.8723	LINCSCP_171657	pancreas	altrenogest	3.33uM	LIB_5	LSM-45498		24h	BRD-K61195623
altrenogest_LINCSCP_171661	6	-2.43119	2.88736	LINCSCP_171661	pancreas	altrenogest	0.04uM	LIB_5	LSM-45498		24h	BRD-K61195623
altrenogest_LINCSCP_74452	6	-2.29581	2.95469	LINCSCP_74452	skin	Altrenogest	10uM	LIB_5	LSM-45810		24h	BRD-K14619660
altrenogest_LINCSCP_74454	6	-2.46145	2.87477	LINCSCP_74454	skin	Altrenogest	1.11uM	LIB_5	LSM-45810		24h	BRD-K14619660
alvocidib_LINCSCP_131145	6	-2.47976	2.82793	LINCSCP_131145	breast epithelial	Alvocidib	0.04uM	LIB_5	LSM-1011	CDK inhibitor	24h	BRD-K87909389
arctigenin_LINCSCP_233968	6	-2.4709	2.96961	LINCSCP_233968	liver	Arctigenin	10uM	LIB_5	LSM-3183	MEK inhibitor	24h	BRD-K53523901
arctigenin_LINCSCP_42644	6	-2.42062	2.91121	LINCSCP_42644	neural progenitor cells	Arctigenin	10uM	LIB_5	LSM-3183	MEK inhibitor	24h	BRD-K53523901
at_9283_LINCSCP_91468	6	-2.26713	2.89229	LINCSCP_91468	kidney epithelial	AT-9283	10uM	LIB_5	LSM-37023	Abl kinase inhibitor|Aurora kinase inhibitor|Bcr-Abl kinase inhibitor|FLT3 inhibitor|JAK inhibitor|Mitotic inhibitor|Protein kinase inhibitor	24h	BRD-K24576554
azd_1775_LINCSCP_128688	6	-2.35206	2.81385	LINCSCP_128688	umbilical vein	AZD-1775	3.33uM	LIB_5	LSM-1153	WEE1 kinase inhibitor	24h	BRD-K54256913
azd_1775_LINCSCP_149888	6	-2.48303	2.82137	LINCSCP_149888		AZD-1775	1.11uM	LIB_5	LSM-1153	WEE1 kinase inhibitor	24h	BRD-K54256913
azd_1775_LINCSCP_164557	6	-2.4106	2.77459	LINCSCP_164557		AZD-1775	1.11uM	LIB_5	LSM-1153	WEE1 kinase inhibitor	24h	BRD-K54256913
azd_1775_LINCSCP_25083	6	-2.27002	2.81747	LINCSCP_25083	large intestine	AZD-1775	10uM	LIB_5	LSM-1153	WEE1 kinase inhibitor	6h	BRD-K54256913
azd_1775_LINCSCP_88631	6	-2.38371	2.75578	LINCSCP_88631	kidney epithelial	AZD-1775	0.12uM	LIB_5	LSM-1153	WEE1 kinase inhibitor	24h	BRD-K54256913
azd_2014_LINCSCP_109899	6	-2.45472	2.78951	LINCSCP_109899	large intestine	AZD2014	10uM	LIB_5	LSM-45472	mTOR inhibitor	24h	BRD-K99113996
azd_2014_LINCSCP_109901	6	-2.42282	2.77576	LINCSCP_109901	large intestine	AZD2014	1.11uM	LIB_5	LSM-45472	mTOR inhibitor	24h	BRD-K99113996
azd_2014_LINCSCP_161486	6	-2.39344	2.82943	LINCSCP_161486	prostate	AZD2014	10uM	LIB_5	LSM-45472	mTOR inhibitor	24h	BRD-K99113996
azd_2014_LINCSCP_175078	6	-2.26592	2.86679	LINCSCP_175078	pancreas	AZD2014	10uM	LIB_5	LSM-45472	mTOR inhibitor	24h	BRD-K99113996
azd_2014_LINCSCP_19376	6	-2.41812	2.8044	LINCSCP_19376	lung	AZD-2014	10uM	LIB_5	LSM-5754	MTOR inhibitor	24h	BRD-K67566344
azd_2014_LINCSCP_79734	6	-2.4954	2.95486	LINCSCP_79734	skin	AZD2014	1.11uM	LIB_5	LSM-45472	mTOR inhibitor	24h	BRD-K99113996
azd_2014_LINCSCP_98067	6	-2.35608	2.82205	LINCSCP_98067	kidney epithelial	AZD2014	10uM	LIB_5	LSM-45472	mTOR inhibitor	24h	BRD-K99113996
azd_5438_LINCSCP_132744	6	-2.33301	2.78795	LINCSCP_132744	breast	AZD-5438	3.33uM	LIB_5	LSM-1159	CDK inhibitor	24h	BRD-K72414522
azd_5438_LINCSCP_151302	6	-2.49778	2.89076	LINCSCP_151302	prostate	AZD-5438	0.04uM	LIB_5	LSM-1159	CDK inhibitor	24h	BRD-K72414522
azd_8055_LINCSCP_129722	6	-2.56052	2.84698	LINCSCP_129722	prostate	AZD-8055	3.33uM	LIB_5	LSM-1007	MTOR inhibitor	24h	BRD-K69932463
azd_8055_LINCSCP_131139	6	-2.38185	2.90356	LINCSCP_131139	breast epithelial	AZD-8055	0.04uM	LIB_5	LSM-1007	MTOR inhibitor	24h	BRD-K69932463
azd_8055_LINCSCP_145281	6	-2.45377	2.85028	LINCSCP_145281		AZD-8055	3.33uM	LIB_5	LSM-1007	MTOR inhibitor	24h	BRD-K69932463
azd_8055_LINCSCP_145634	6	-2.56392	2.84083	LINCSCP_145634		AZD-8055	3.33uM	LIB_5	LSM-1007	MTOR inhibitor	3h	BRD-K69932463
azd_8055_LINCSCP_163482	6	-2.5691	2.91837	LINCSCP_163482	breast	AZD-8055	1.11uM	LIB_5	LSM-1007	MTOR inhibitor	24h	BRD-K69932463
azd_8055_LINCSCP_51448	6	-2.38446	2.8596	LINCSCP_51448	breast	AZD-8055	0.5uM	LIB_5	LSM-1007	MTOR inhibitor	24h	BRD-K69932463
azd_8055_LINCSCP_51449	6	-2.32269	2.99731	LINCSCP_51449	breast	AZD-8055	10uM	LIB_5	LSM-1007	MTOR inhibitor	24h	BRD-K69932463
azd_8055_LINCSCP_51700	6	-2.48019	2.80733	LINCSCP_51700	breast	AZD-8055	10uM	LIB_5	LSM-1007	MTOR inhibitor	6h	BRD-K69932463
azd_8055_LINCSCP_87908	6	-2.43712	2.97298	LINCSCP_87908	kidney epithelial	AZD-8055	10uM	LIB_5	LSM-1007	MTOR inhibitor	24h	BRD-K69932463
azd_8055_LINCSCP_87911	6	-2.42458	2.80209	LINCSCP_87911	kidney epithelial	AZD-8055	0.37uM	LIB_5	LSM-1007	MTOR inhibitor	24h	BRD-K69932463
azd_8055_LINCSCP_87913	6	-2.26857	2.90638	LINCSCP_87913	kidney epithelial	AZD-8055	0.04uM	LIB_5	LSM-1007	MTOR inhibitor	24h	BRD-K69932463
azd4547_LINCSCP_104036	6	-2.35891	2.7554	LINCSCP_104036	large intestine	AZD4547	0.37uM	LIB_5	LSM-6308		24h	BRD-K28392481
azd4547_LINCSCP_128436	6	-2.41219	2.78091	LINCSCP_128436	umbilical vein	AZD4547	1.11uM	LIB_5	LSM-6308		24h	BRD-K28392481
azd4547_LINCSCP_128438	6	-2.45538	2.77148	LINCSCP_128438	umbilical vein	AZD4547	0.12uM	LIB_5	LSM-6308		24h	BRD-K28392481
azd4547_LINCSCP_149646	6	-2.45886	2.74357	LINCSCP_149646		AZD4547	10uM	LIB_5	LSM-6308		24h	BRD-K28392481
azd4547_LINCSCP_92224	6	-2.48173	2.9793	LINCSCP_92224	kidney epithelial	AZD4547	10uM	LIB_5	LSM-6308		24h	BRD-K28392481
batimastat_LINCSCP_101146	6	-2.43598	2.87492	LINCSCP_101146	large intestine	Batimastat	0.12uM	LIB_5	LSM-6276		24h	BRD-K25361343
betamethasone_LINCSCP_226526	6	-2.37327	2.74165	LINCSCP_226526	large intestine	SPECTRUM_000080	10uM	LIB_5	LSM-1248	Glucocorticoid receptor agonist	6h	BRD-A02180903
betamethasone_LINCSCP_289815	6	-2.4605	2.82677	LINCSCP_289815	prostate	Betamethasone	10uM	LIB_5	LSM-2864	Glucocorticoid receptor agonist	6h	BRD-K39188321
betamethasone_LINCSCP_56258	6	-2.52826	2.7823	LINCSCP_56258	prostate	Diflorasone Diacetate	10uM	LIB_5	LSM-2380	Glucocorticoid receptor agonist	24h	BRD-K17674993
brazilin_LINCSCP_266205	6	-2.39063	2.9793	LINCSCP_266205	prostate	Brazilin	10uM	LIB_5	LSM-1844	Nitric oxide production inhibitor	24h	BRD-A83326220
brd_a24396574_001_01_5_LINCSCP_130206	6	-2.34725	2.99415	LINCSCP_130206	prostate	BRD-A24396574-001-01-5	10uM	LIB_5	LSM-5006	Anti-inflammatory agent|Antioxidant|HSP inhibitor|NFkB pathway inhibitor|Topoisomerase inhibitor	3h	BRD-A24396574
brd_a41986761_LINCSCP_135199	6	-2.41087	2.95357	LINCSCP_135199	breast	BRD-A41986761	0.04uM	LIB_5	LSM-45957		24h	BRD-K18157228
brd_k04856990_LINCSCP_37869	6	-2.48747	2.83432	LINCSCP_37869	breast	BRD-K04856990	10uM	LIB_5	LSM-37532		24h	BRD-K04856990
bx_795_LINCSCP_87384	6	-2.46357	2.84744	LINCSCP_87384	bone marrow	BX-795	3.33uM	LIB_5	LSM-1189	IKK inhibitor	24h	BRD-K47983010
chembl1394624_LINCSCP_4871	6	-2.41937	2.802	LINCSCP_4871	lung	CHEMBL1394624	10uM	LIB_5	LSM-1401		24h	BRD-A24021119
chembl1436973_LINCSCP_45705	6	-2.5565	2.92014	LINCSCP_45705	prostate	CHEMBL1436973	10uM	LIB_5	LSM-3078		24h	BRD-K49094915
chembl1456638_LINCSCP_57868	6	-2.45152	2.81359	LINCSCP_57868	prostate	CHEMBL1456638	10uM	LIB_5	LSM-42884		6h	BRD-K14027855
chembl179288_LINCSCP_18010	6	-2.47982	2.98481	LINCSCP_18010	lung	CHEMBL179288	10uM	LIB_5	LSM-3648		24h	BRD-K73395020
chembl179288_LINCSCP_25599	6	-2.40767	2.7669	LINCSCP_25599	large intestine	CHEMBL179288	10uM	LIB_5	LSM-3648		24h	BRD-K73395020
chembl179288_LINCSCP_4594	6	-2.33352	3.02214	LINCSCP_4594	lung	CHEMBL179288	10uM	LIB_5	LSM-3648		24h	BRD-K73395020
chembl179288_LINCSCP_56933	6	-2.53594	2.84507	LINCSCP_56933	prostate	CHEMBL179288	10uM	LIB_5	LSM-3648		24h	BRD-K73395020
chembl2141722_LINCSCP_5972	6	-2.46021	2.99669	LINCSCP_5972	lung	CHEMBL2141722	10uM	LIB_5	LSM-3674		24h	BRD-K74710236
chembl416418_LINCSCP_19279	6	-2.48109	2.93934	LINCSCP_19279	lung	CHEMBL416418	60uM	LIB_5	LSM-6211	Glucosyltransferase inhibitor	24h	BRD-K05653692
clofazimine_LINCSCP_157439	6	-2.50603	2.75527	LINCSCP_157439	prostate	Clofazimine	10uM	LIB_5	LSM-5669	GK0582 inhibitor	24h	BRD-K56614220
clofibrate_LINCSCP_125126	6	-2.48197	2.75396	LINCSCP_125126	large intestine	Clofibric acid	0.12uM	LIB_5	LSM-2427	PPAR receptor agonist	24h	BRD-K19111024
cortisone_acetate_LINCSCP_109894	6	-2.41426	2.75005	LINCSCP_109894	large intestine	cortisone-acetate	3.33uM	LIB_5	LSM-45387	Tubulin inhibitor	24h	BRD-K74057757
cortisone_acetate_LINCSCP_109895	6	-2.42022	2.88967	LINCSCP_109895	large intestine	cortisone-acetate	1.11uM	LIB_5	LSM-45387	Tubulin inhibitor	24h	BRD-K74057757
cortisone_acetate_LINCSCP_47344	6	-2.4885	2.82167	LINCSCP_47344	prostate	Cortisone Acetate	10uM	LIB_5	LSM-5917	Glucocorticoid receptor agonist	24h	BRD-K86161929
dactolisib_LINCSCP_111468	6	-2.45048	2.93046	LINCSCP_111468	liver	Dactolisib	0.04uM	LIB_5	LSM-4255	MTOR inhibitor|PI3K inhibitor	24h	BRD-K12184916
dactolisib_LINCSCP_115363	6	-2.51206	2.76557	LINCSCP_115363	breast	Dactolisib	3.33uM	LIB_5	LSM-4255	MTOR inhibitor|PI3K inhibitor	3h	BRD-K12184916
dactolisib_LINCSCP_116421	6	-2.4166	3.00687	LINCSCP_116421	large intestine	Dactolisib	10uM	LIB_5	LSM-4255	MTOR inhibitor|PI3K inhibitor	24h	BRD-K12184916
dactolisib_LINCSCP_116422	6	-2.52426	2.89753	LINCSCP_116422	large intestine	Dactolisib	3.33uM	LIB_5	LSM-4255	MTOR inhibitor|PI3K inhibitor	24h	BRD-K12184916
dactolisib_LINCSCP_116423	6	-2.374	2.89351	LINCSCP_116423	large intestine	Dactolisib	1.11uM	LIB_5	LSM-4255	MTOR inhibitor|PI3K inhibitor	24h	BRD-K12184916
dactolisib_LINCSCP_116424	6	-2.32517	2.98426	LINCSCP_116424	large intestine	Dactolisib	0.37uM	LIB_5	LSM-4255	MTOR inhibitor|PI3K inhibitor	24h	BRD-K12184916
dactolisib_LINCSCP_116426	6	-2.42419	2.89607	LINCSCP_116426	large intestine	Dactolisib	0.04uM	LIB_5	LSM-4255	MTOR inhibitor|PI3K inhibitor	24h	BRD-K12184916
dactolisib_LINCSCP_13473	6	-2.52944	2.9469	LINCSCP_13473	lung	Dactolisib	0.5uM	LIB_5	LSM-4255	MTOR inhibitor|PI3K inhibitor	6h	BRD-K12184916
dactolisib_LINCSCP_144851	6	-2.32483	2.88767	LINCSCP_144851		Dactolisib	1.11uM	LIB_5	LSM-4255	MTOR inhibitor|PI3K inhibitor	24h	BRD-K12184916
dactolisib_LINCSCP_151021	6	-2.57455	2.93546	LINCSCP_151021	prostate	Dactolisib	10uM	LIB_5	LSM-4255	MTOR inhibitor|PI3K inhibitor	24h	BRD-K12184916
dactolisib_LINCSCP_151022	6	-2.34838	2.77734	LINCSCP_151022	prostate	Dactolisib	3.33uM	LIB_5	LSM-4255	MTOR inhibitor|PI3K inhibitor	24h	BRD-K12184916
dactolisib_LINCSCP_151023	6	-2.3585	2.77407	LINCSCP_151023	prostate	Dactolisib	1.11uM	LIB_5	LSM-4255	MTOR inhibitor|PI3K inhibitor	24h	BRD-K12184916
dactolisib_LINCSCP_15261	6	-2.51639	2.92557	LINCSCP_15261	kidney epithelial	Dactolisib	0.5uM	LIB_5	LSM-4255	MTOR inhibitor|PI3K inhibitor	24h	BRD-K12184916
dactolisib_LINCSCP_39729	6	-2.43896	2.95139	LINCSCP_39729	intestine	Dactolisib	0.5uM	LIB_5	LSM-4255	MTOR inhibitor|PI3K inhibitor	6h	BRD-K12184916
dactolisib_LINCSCP_40183	6	-2.43098	2.93678	LINCSCP_40183	large intestine	Dactolisib	0.5uM	LIB_5	LSM-4255	MTOR inhibitor|PI3K inhibitor	6h	BRD-K12184916
dactolisib_LINCSCP_81286	6	-2.28098	2.98192	LINCSCP_81286	lung	Dactolisib	10uM	LIB_5	LSM-4255	MTOR inhibitor|PI3K inhibitor	24h	BRD-K12184916
dactolisib_LINCSCP_81287	6	-2.36273	2.91148	LINCSCP_81287	lung	Dactolisib	3.33uM	LIB_5	LSM-4255	MTOR inhibitor|PI3K inhibitor	24h	BRD-K12184916
dactolisib_LINCSCP_81289	6	-2.37472	2.98242	LINCSCP_81289	lung	Dactolisib	0.37uM	LIB_5	LSM-4255	MTOR inhibitor|PI3K inhibitor	24h	BRD-K12184916
dactolisib_LINCSCP_81291	6	-2.38711	2.97286	LINCSCP_81291	lung	Dactolisib	0.04uM	LIB_5	LSM-4255	MTOR inhibitor|PI3K inhibitor	24h	BRD-K12184916
dactolisib_LINCSCP_99635	6	-2.39551	2.81324	LINCSCP_99635	lung	Dactolisib	0.04uM	LIB_5	LSM-4255	MTOR inhibitor|PI3K inhibitor	24h	BRD-K12184916
dictamnine_LINCSCP_44027	6	-2.31989	2.79027	LINCSCP_44027	prostate	Dictamnine	10uM	LIB_5	LSM-2642	Furoquinoline alkaloid	24h	BRD-K29178788
enzastaurin_LINCSCP_109725	6	-2.38928	2.81979	LINCSCP_109725	large intestine	Enzastaurin	10uM	LIB_5	LSM-1069	PKC inhibitor	24h	BRD-K79404599
enzastaurin_LINCSCP_174907	6	-2.30999	2.84012	LINCSCP_174907	pancreas	Enzastaurin	1.11uM	LIB_5	LSM-1069	PKC inhibitor	24h	BRD-K79404599
f1396_0210_LINCSCP_22045	6	-2.43008	2.90663	LINCSCP_22045	liver	F1396-0210	10uM	LIB_5	LSM-2879		6h	BRD-K39829853
fenretinide_LINCSCP_252959	6	-2.42794	2.84095	LINCSCP_252959	breast	Fenretinide	10uM	LIB_5	LSM-42925	Apoptosis stimulant|Retinoid receptor agonist	6h	BRD-K89085489
fenretinide_LINCSCP_46849	6	-2.41146	2.77255	LINCSCP_46849	prostate	Fenretinide	10uM	LIB_5	LSM-42925	Apoptosis stimulant|Retinoid receptor agonist	24h	BRD-K89085489
gr_127935_LINCSCP_33472	6	-2.45049	2.97805	LINCSCP_33472	breast	GR-127935	10uM	LIB_5	LSM-2243	Serotonin receptor antagonist	6h	BRD-K11911061
gr_79236_LINCSCP_1877	6	-2.34724	2.88298	LINCSCP_1877	skin	GR 79236	10uM	LIB_5	LSM-36452	Adenosine receptor agonist	6h	BRD-A73929928
gr_79236_LINCSCP_204662	6	-2.36114	2.77218	LINCSCP_204662	adipose	GR-79236	10uM	LIB_5	LSM-2899	Adenosine receptor agonist	24h	BRD-K40578143
griseofulvin_LINCSCP_74252	6	-2.51645	2.77264	LINCSCP_74252	skin	Griseofulvin	0.37uM	LIB_5	LSM-5259	Tubulin inhibitor	24h	BRD-K12423485
gsk_461364_LINCSCP_112275	6	-2.41962	2.93998	LINCSCP_112275	liver	GSK-461364	10uM	LIB_5	LSM-1013	PLK inhibitor	24h	BRD-K92428232
gsk_461364_LINCSCP_26543	6	-2.47094	2.9426	LINCSCP_26543	large intestine	GSK-461364	10uM	LIB_5	LSM-1013	PLK inhibitor	6h	BRD-K92428232
gw_5074_LINCSCP_82513	6	-2.40225	2.82361	LINCSCP_82513	lung	GW-5074	10uM	LIB_5	LSM-42779	Leucine rich repeat kinase inhibitor|RAF inhibitor	24h	BRD-K07859598
gw843682x_LINCSCP_45049	6	-2.41614	2.77059	LINCSCP_45049	prostate	GW843682X	10uM	LIB_5	LSM-1014	PLK inhibitor	24h	BRD-K90382497
hg_5_88_01_LINCSCP_40910	6	-2.46982	2.76307	LINCSCP_40910		HG-5-88-01	10uM	LIB_5	LSM-42725	Protein kinase inhibitor	24h	BRD-U44700465
hg_6_64_01_LINCSCP_22452	6	-2.45829	2.74347	LINCSCP_22452	liver	HG-6-64-01	10uM	LIB_5	LSM-42721	RAF inhibitor	6h	BRD-U37049823
hinokitiol_LINCSCP_33086	6	-2.48876	2.82443	LINCSCP_33086	breast	Hinokitiol	10uM	LIB_5	LSM-2835	Tyrosinase inhibitor	24h	BRD-K37691127
idebenone_LINCSCP_239215	6	-2.36436	2.84212	LINCSCP_239215	breast	Idebenone	10uM	LIB_5	LSM-5505	Calcium channel modulator	6h	BRD-K37516142
isorotenone_LINCSCP_7567	6	-2.27313	2.82207	LINCSCP_7567	lung	Isorotenone	10uM	LIB_5	LSM-2115	Mitochondrial complex I inhibitor|NADH-ubiquinone oxidoreductase (Complex I) inhibitor	24h	BRD-K06198550
ixabepilone_LINCSCP_104742	6	-2.3434	2.85325	LINCSCP_104742	large intestine	Ixabepilone	3.33uM	LIB_5	LSM-43293	Tubulin inhibitor	24h	BRD-K03601870
ixabepilone_LINCSCP_270819	6	-2.4599	2.7534	LINCSCP_270819	prostate	Epothilone A	10uM	LIB_5	LSM-43229	Microtubule stabilizing agent	24h	BRD-K71823332
kenpaullone_LINCSCP_28771	6	-2.26931	2.87018	LINCSCP_28771	liver	Kenpaullone	20uM	LIB_5	LSM-2824	CDK inhibitor|Glycogen synthase kinase inhibitor	24h	BRD-K37312348
ketoconazole_LINCSCP_171238	6	-2.35108	2.97413	LINCSCP_171238	pancreas	Ketoconazole	10uM	LIB_5	LSM-6434		24h	BRD-A38350138
ku0060648_LINCSCP_9700	6	-2.44703	2.97902	LINCSCP_9700	lung	KU0060648	10uM	LIB_5	LSM-4935	DNA dependent protein kinase inhibitor|PI3K inhibitor	24h	BRD-K09499853
kx2_391_LINCSCP_169303	6	-2.48159	2.76334	LINCSCP_169303	pancreas	KX2-391	3.33uM	LIB_5	LSM-45890	Tyrosine-protein kinase SRC inhibitor	24h	BRD-K29968218
lapatinib_LINCSCP_51331	6	-2.54097	2.87522	LINCSCP_51331	breast	Lapatinib	0.5uM	LIB_5	LSM-1051	EGFR inhibitor|ErbB2 inhibitor	24h	BRD-K19687926
lexibulin_LINCSCP_135772	6	-2.47468	2.74327	LINCSCP_135772	breast	Lexibulin	1.11uM	LIB_5	LSM-6232	Tubulin inhibitor	24h	BRD-K23363278
lexibulin_LINCSCP_167577	6	-2.39984	2.7457	LINCSCP_167577	pancreas	Lexibulin	3.33uM	LIB_5	LSM-6232	Tubulin inhibitor	24h	BRD-K23363278
lexibulin_LINCSCP_257118	6	-2.54507	2.92855	LINCSCP_257118	lung	Lexibulin	1uM	LIB_5	LSM-6232	Tubulin inhibitor	6h	BRD-K23363278
lexibulin_LINCSCP_90591	6	-2.43489	2.8253	LINCSCP_90591	kidney epithelial	Lexibulin	3.33uM	LIB_5	LSM-6232	Tubulin inhibitor	24h	BRD-K23363278
masitinib_LINCSCP_113857	6	-2.37228	2.77841	LINCSCP_113857	breast	Masitinib	10uM	LIB_5	LSM-1130	KIT inhibitor|PDGFR tyrosine kinase receptor inhibitor|Src inhibitor	24h	BRD-K71035033
mebendazole_LINCSCP_106334	6	-2.48246	2.93803	LINCSCP_106334	large intestine	Mebendazole	10uM	LIB_5	LSM-3749	Tubulin inhibitor	24h	BRD-K77987382
mebendazole_LINCSCP_193507	6	-2.31188	2.80229	LINCSCP_193507	lung	Mebendazole	10uM	LIB_5	LSM-3749	Tubulin inhibitor	6h	BRD-K77987382
mebendazole_LINCSCP_67574	6	-2.46909	2.8493	LINCSCP_67574	breast	Mebendazole	10uM	LIB_5	LSM-3749	Tubulin inhibitor	24h	BRD-K77987382
mebendazole_LINCSCP_67576	6	-2.41527	2.78673	LINCSCP_67576	breast	Mebendazole	40uM	LIB_5	LSM-3749	Tubulin inhibitor	24h	BRD-K77987382
mebendazole_LINCSCP_67632	6	-2.51287	2.82921	LINCSCP_67632	breast	Mebendazole	20uM	LIB_5	LSM-3749	Tubulin inhibitor	24h	BRD-K77987382
mitoxantrone_CMAP_5042	6	-2.30831	2.85422	CMAP_5042	breast	mitoxantrone	7.8uM	LIB_2	LSM-2481	DNA topoisomerase II alpha inhibitor
mitoxantrone_LINCSCP_165970	6	-2.36923	2.97031	LINCSCP_165970	skeletal muscle	Mitoxantrone	10uM	LIB_5	LSM-2481	DNA topoisomerase II alpha inhibitor	24h	BRD-K21680192
mitoxantrone_LINCSCP_43948	6	-2.46404	2.89202	LINCSCP_43948	prostate	Mitoxantrone	0.1uM	LIB_5	LSM-2481	DNA topoisomerase II alpha inhibitor	6h	BRD-K21680192
mitoxantrone_LINCSCP_81067	6	-2.41188	2.83683	LINCSCP_81067	lung	Mitoxantrone	0.37uM	LIB_5	LSM-2481	DNA topoisomerase II alpha inhibitor	24h	BRD-K21680192
mitoxantrone_LINCSCP_81420	6	-2.44464	2.84177	LINCSCP_81420	lung	Mitoxantrone	1.11uM	LIB_5	LSM-2481	DNA topoisomerase II alpha inhibitor	24h	BRD-K21680192
mls002276469_LINCSCP_31003	6	-2.3801	2.87963	LINCSCP_31003	breast	MLS002276469	10uM	LIB_5	LSM-3652	Apoptosis inhibitor	24h	BRD-K73610817
motesanib_LINCSCP_52459	6	-2.46528	2.96059	LINCSCP_52459		Motesanib	10uM	LIB_5	LSM-1042	KIT inhibitor|PDGFR tyrosine kinase receptor inhibitor|VEGFR inhibitor	24h	BRD-K99616396
nifedipine_LINCSCP_46055	6	-2.34405	2.84952	LINCSCP_46055	prostate	nifedipine	10uM	LIB_5	LSM-4176	Voltage-gated L-type calcium channel blocker	24h	BRD-A30977374
nimesulide_DM_1061	6	-2.33462	2.85231	DM_1061	liver	NIMESULIDE	162 mg/kg	LIB_12			3 d
nms_1286937_LINCSCP_160071	6	-2.35122	2.79501	LINCSCP_160071	prostate	NMS-1286937	3.33uM	LIB_5	LSM-45818		24h	BRD-K83699324
nms_1286937_LINCSCP_173665	6	-2.5547	2.88667	LINCSCP_173665	pancreas	NMS-1286937	1.11uM	LIB_5	LSM-45818		24h	BRD-K83699324
nsc95397_LINCSCP_206321	6	-2.58089	2.94119	LINCSCP_206321	ovary	NSC95397	10uM	LIB_5	LSM-3521	CDC inhibitor	6h	BRD-K68143200
obatoclax_LINCSCP_32138	6	-2.55874	2.79879	LINCSCP_32138	breast	Obatoclax	10uM	LIB_5	LSM-43178	BCL inhibitor	24h	BRD-K15600710
olanzapine_LINCSCP_168104	6	-2.39983	2.89608	LINCSCP_168104	pancreas	Olanzapine	10uM	LIB_5	LSM-5359	Dopamine receptor antagonist|Serotonin receptor antagonist	24h	BRD-K18895904
olaparib_LINCSCP_44869	6	-2.48798	2.94385	LINCSCP_44869	prostate	Olaparib	40uM	LIB_5	LSM-1145	PARP inhibitor	24h	BRD-K02113016
oxetane_LINCSCP_9889	6	-2.53395	2.96608	LINCSCP_9889	lung	Oxetane	0.5uM	LIB_5	LSM-44627		24h	BRD-A69592287
oxetane_LINCSCP_9913	6	-2.40503	2.99374	LINCSCP_9913	lung	Oxetane	10uM	LIB_5	LSM-44627		6h	BRD-A69592287
ozagrel_LINCSCP_106646	6	-2.3754	2.8472	LINCSCP_106646	large intestine	Ozagrel	1.11uM	LIB_5	LSM-42902	Thromboxane synthase inhibitor	24h	BRD-K53061490
pd_0325901_LINCSCP_117875	6	-2.41156	2.7282	LINCSCP_117875	large intestine	PD-0325901	1.11uM	LIB_5	LSM-1101	MAP kinase inhibitor|MEK inhibitor|Protein kinase inhibitor	24h	BRD-K49865102
pd_0325901_LINCSCP_131874	6	-2.4557	2.92592	LINCSCP_131874	breast	PD-0325901	10uM	LIB_5	LSM-1101	MAP kinase inhibitor|MEK inhibitor|Protein kinase inhibitor	24h	BRD-K49865102
pd_0325901_LINCSCP_144612	6	-2.32651	2.77692	LINCSCP_144612		PD-0325901	3.33uM	LIB_5	LSM-1101	MAP kinase inhibitor|MEK inhibitor|Protein kinase inhibitor	24h	BRD-K49865102
pd_0325901_LINCSCP_145717	6	-2.50062	2.89354	LINCSCP_145717		PD-0325901	10uM	LIB_5	LSM-1101	MAP kinase inhibitor|MEK inhibitor|Protein kinase inhibitor	3h	BRD-K49865102
pd_0325901_LINCSCP_164854	6	-2.4915	2.89968	LINCSCP_164854		PD-0325901	0.12uM	LIB_5	LSM-1101	MAP kinase inhibitor|MEK inhibitor|Protein kinase inhibitor	24h	BRD-K49865102
pd_0325901_LINCSCP_165198	6	-2.49131	2.83632	LINCSCP_165198		PD-0325901	10uM	LIB_5	LSM-1101	MAP kinase inhibitor|MEK inhibitor|Protein kinase inhibitor	24h	BRD-K49865102
pd_0325901_LINCSCP_165200	6	-2.47746	2.81873	LINCSCP_165200		PD-0325901	1.11uM	LIB_5	LSM-1101	MAP kinase inhibitor|MEK inhibitor|Protein kinase inhibitor	24h	BRD-K49865102
pd_0325901_LINCSCP_69398	6	-2.52573	2.91468	LINCSCP_69398	skin	PD-0325901	10uM	LIB_5	LSM-1101	MAP kinase inhibitor|MEK inhibitor|Protein kinase inhibitor	24h	BRD-K49865102
pd_0325901_LINCSCP_82384	6	-2.47051	2.96471	LINCSCP_82384	lung	PD-0325901	10uM	LIB_5	LSM-1101	MAP kinase inhibitor|MEK inhibitor|Protein kinase inhibitor	24h	BRD-K49865102
pd_0325901_LINCSCP_82734	6	-2.54601	2.8871	LINCSCP_82734	lung	PD-0325901	10uM	LIB_5	LSM-1101	MAP kinase inhibitor|MEK inhibitor|Protein kinase inhibitor	24h	BRD-K49865102
pd_0325901_LINCSCP_83273	6	-2.29957	3.00496	LINCSCP_83273		PD-0325901	3.33uM	LIB_5	LSM-1101	MAP kinase inhibitor|MEK inhibitor|Protein kinase inhibitor	24h	BRD-K49865102
pd_0325901_LINCSCP_83981	6	-2.35738	2.80742	LINCSCP_83981		PD-0325901	3.33uM	LIB_5	LSM-1101	MAP kinase inhibitor|MEK inhibitor|Protein kinase inhibitor	24h	BRD-K49865102
pd_0325901_LINCSCP_83983	6	-2.4575	2.74551	LINCSCP_83983		PD-0325901	0.37uM	LIB_5	LSM-1101	MAP kinase inhibitor|MEK inhibitor|Protein kinase inhibitor	24h	BRD-K49865102
pd_0325901_LINCSCP_83984	6	-2.4155	2.73012	LINCSCP_83984		PD-0325901	0.12uM	LIB_5	LSM-1101	MAP kinase inhibitor|MEK inhibitor|Protein kinase inhibitor	24h	BRD-K49865102
pd_0325901_LINCSCP_87171	6	-2.29754	2.82019	LINCSCP_87171	bone marrow	PD-0325901	0.04uM	LIB_5	LSM-1101	MAP kinase inhibitor|MEK inhibitor|Protein kinase inhibitor	24h	BRD-K49865102
pd_0325901_LINCSCP_99792	6	-2.44692	2.80811	LINCSCP_99792	lung	PD-0325901	10uM	LIB_5	LSM-1101	MAP kinase inhibitor|MEK inhibitor|Protein kinase inhibitor	24h	BRD-K49865102
pentobarbital_LINCSCP_91552	6	-2.43595	2.92225	LINCSCP_91552	kidney epithelial	Pentobarbital	10uM	LIB_5	LSM-1566	Barbiturate antiepileptic|GABA receptor modulator	24h	BRD-A44448661
pf_03758309_LINCSCP_112669	6	-2.35368	2.76192	LINCSCP_112669	liver	PF-03758309	10uM	LIB_5	LSM-4254	Serine/threonine-protein kinase PAK 4 inhibitor	24h	BRD-K37764012
pf_03758309_LINCSCP_82494	6	-2.5273	2.80031	LINCSCP_82494	lung	PF-03758309	0.04uM	LIB_5	LSM-4254	Serine/threonine-protein kinase PAK 4 inhibitor	24h	BRD-K37764012
pha_793887_LINCSCP_29571	6	-2.541	2.92787	LINCSCP_29571	breast epithelial	PHA-793887	10uM	LIB_5	LSM-1073	CDK inhibitor	24h	BRD-K64800655
pi_103_LINCSCP_113499	6	-2.54486	2.90318	LINCSCP_113499	breast	PI-103	10uM	LIB_5	LSM-1126	MTOR inhibitor|PI3K inhibitor	3h	BRD-K67868012
pi_103_LINCSCP_130260	6	-2.46585	2.97109	LINCSCP_130260	prostate	PI-103	10uM	LIB_5	LSM-1126	MTOR inhibitor|PI3K inhibitor	3h	BRD-K67868012
pi_103_LINCSCP_130261	6	-2.48356	2.99122	LINCSCP_130261	prostate	PI-103	3.33uM	LIB_5	LSM-1126	MTOR inhibitor|PI3K inhibitor	3h	BRD-K67868012
pi_103_LINCSCP_131323	6	-2.40663	2.85564	LINCSCP_131323	breast epithelial	PI-103	0.37uM	LIB_5	LSM-1126	MTOR inhibitor|PI3K inhibitor	24h	BRD-K67868012
pi_103_LINCSCP_131324	6	-2.38596	2.99585	LINCSCP_131324	breast epithelial	PI-103	0.12uM	LIB_5	LSM-1126	MTOR inhibitor|PI3K inhibitor	24h	BRD-K67868012
pi_103_LINCSCP_132732	6	-2.4446	2.73631	LINCSCP_132732	breast	PI-103	3.33uM	LIB_5	LSM-1126	MTOR inhibitor|PI3K inhibitor	24h	BRD-K67868012
pi_103_LINCSCP_13371	6	-2.37836	2.81196	LINCSCP_13371		PI-103	10uM	LIB_5	LSM-1126	MTOR inhibitor|PI3K inhibitor	6h	BRD-K67868012
pi_103_LINCSCP_145469	6	-2.44666	2.80601	LINCSCP_145469		PI-103	0.37uM	LIB_5	LSM-1126	MTOR inhibitor|PI3K inhibitor	24h	BRD-K67868012
pi_103_LINCSCP_151285	6	-2.36669	2.88697	LINCSCP_151285	prostate	PI-103	10uM	LIB_5	LSM-1126	MTOR inhibitor|PI3K inhibitor	24h	BRD-K67868012
pi_103_LINCSCP_69504	6	-2.29358	2.85283	LINCSCP_69504	skin	PI-103	0.12uM	LIB_5	LSM-1126	MTOR inhibitor|PI3K inhibitor	24h	BRD-K67868012
pi_103_LINCSCP_777	6	-2.39254	2.99865	LINCSCP_777	skin	PI-103	10uM	LIB_5	LSM-1126	MTOR inhibitor|PI3K inhibitor	24h	BRD-K67868012
pi_103_LINCSCP_81550	6	-2.42878	2.80793	LINCSCP_81550	lung	PI-103	10uM	LIB_5	LSM-1126	MTOR inhibitor|PI3K inhibitor	24h	BRD-K67868012
pi_103_LINCSCP_85988	6	-2.36857	2.7912	LINCSCP_85988	breast	PI-103	1.11uM	LIB_5	LSM-1126	MTOR inhibitor|PI3K inhibitor	24h	BRD-K67868012
pi_103_LINCSCP_91811	6	-2.5459	2.88983	LINCSCP_91811	kidney epithelial	PI-103	3.33uM	LIB_5	LSM-1126	MTOR inhibitor|PI3K inhibitor	24h	BRD-K67868012
pi_103_LINCSCP_99897	6	-2.40507	2.77526	LINCSCP_99897	lung	PI-103	0.37uM	LIB_5	LSM-1126	MTOR inhibitor|PI3K inhibitor	24h	BRD-K67868012
pnu_74654_LINCSCP_12538	6	-2.45074	2.85759	LINCSCP_12538	large intestine	PNU-74654	80uM	LIB_5	LSM-44945	Beta-catenin inhibitor	6h	BRD-K30707190
pnu_74654_LINCSCP_25750	6	-2.54771	2.87961	LINCSCP_25750	large intestine	PNU-74654	80uM	LIB_5	LSM-44945	Beta-catenin inhibitor	6h	BRD-K30707190
pnu_74654_LINCSCP_30530	6	-2.52182	2.80445	LINCSCP_30530	breast	PNU-74654	80uM	LIB_5	LSM-44945	Beta-catenin inhibitor	24h	BRD-K30707190
pnu_74654_LINCSCP_4522	6	-2.3592	2.87564	LINCSCP_4522	lung	PNU-74654	80uM	LIB_5	LSM-44945	Beta-catenin inhibitor	24h	BRD-K30707190
podofilox_LINCSCP_173421	6	-2.46435	2.99488	LINCSCP_173421	pancreas	Podofilox	0.12uM	LIB_5	LSM-3055	Microtubule inhibitor|Tubulin inhibitor	24h	BRD-K47869605
podofilox_LINCSCP_96410	6	-2.28915	2.85169	LINCSCP_96410	kidney epithelial	Podofilox	1.11uM	LIB_5	LSM-3055	Microtubule inhibitor|Tubulin inhibitor	24h	BRD-K47869605
primaquine_LINCSCP_171351	6	-2.42041	2.9719	LINCSCP_171351	pancreas	Primaquine	10uM	LIB_5	LSM-1649	Antimalarial agent|DNA inhibitor	24h	BRD-A55913614
primaquine_LINCSCP_171355	6	-2.56568	2.83251	LINCSCP_171355	pancreas	Primaquine	0.12uM	LIB_5	LSM-1649	Antimalarial agent|DNA inhibitor	24h	BRD-A55913614
procaterol_LINCSCP_254036	6	-2.37315	2.73966	LINCSCP_254036	breast	Procaterol	10uM	LIB_5	LSM-1391	Adrenergic receptor agonist	6h	BRD-A22684332
propylthiouracil_LINCSCP_296077	6	-2.42884	2.73338	LINCSCP_296077	prostate	Propylthiouracil	10uM	LIB_5	LSM-5592	Thyroid peroxidase inhibitor	24h	BRD-K48168960
quinacrine_LINCSCP_177110	6	-2.42756	2.74836	LINCSCP_177110	skin	Quinacrine	10uM	LIB_5	LSM-1577	Cytokine production inhibitor|NFkB pathway inhibitor|TP53 activator	24h	BRD-A45889380
quinacrine_LINCSCP_35640	6	-2.3771	2.78471	LINCSCP_35640	breast	Quinacrine	3uM	LIB_5	LSM-1577	Cytokine production inhibitor|NFkB pathway inhibitor|TP53 activator	24h	BRD-A45889380
rifaximin_LINCSCP_140357	6	-2.41992	2.84989	LINCSCP_140357	breast	Rifaximin	10uM	LIB_5	LSM-46032	Bacterial DNA-directed RNA polymerase inhibitor	24h	BRD-A62879835
rifaximin_LINCSCP_172162	6	-2.44538	2.86939	LINCSCP_172162	pancreas	Rifaximin	0.04uM	LIB_5	LSM-46032	Bacterial DNA-directed RNA polymerase inhibitor	24h	BRD-A62879835
rigosertib_LINCSCP_87390	6	-2.3802	2.78558	LINCSCP_87390	bone marrow	Rigosertib	3.33uM	LIB_5	LSM-44531	PLK inhibitor	24h	BRD-K55187425
rimcazole_LINCSCP_31735	6	-2.49331	2.95009	LINCSCP_31735	breast	Rimcazole	10uM	LIB_5	LSM-5777	Sigma receptor antagonist	6h	BRD-K70490179
rivaroxaban_LINCSCP_159890	6	-2.31793	2.92967	LINCSCP_159890	prostate	Rivaroxaban	10uM	LIB_5	LSM-45951		24h	BRD-A50033377
sa_1919710_LINCSCP_37238	6	-2.46945	2.79866	LINCSCP_37238	breast	SA-1919710	10uM	LIB_5	LSM-39226		24h	BRD-K35747889
sb_216763_LINCSCP_128035	6	-2.55633	2.8313	LINCSCP_128035		SB-216763	3.33uM	LIB_5	LSM-1161	Glycogen synthase kinase inhibitor	24h	BRD-K59184148
sb225002_LINCSCP_21725	6	-2.41687	2.76344	LINCSCP_21725	liver	SB225002	10uM	LIB_5	LSM-3367	CC chemokine receptor antagonist	6h	BRD-K61323504
sb225002_LINCSCP_30822	6	-2.48162	2.85137	LINCSCP_30822	breast	SB225002	10uM	LIB_5	LSM-3367	CC chemokine receptor antagonist	6h	BRD-K61323504
schembl16226502_LINCSCP_149539	6	-2.44806	2.96335	LINCSCP_149539		SCHEMBL16226502	10uM	LIB_5	LSM-43056	HSP inhibitor	24h	BRD-A61304759
schembl16226502_LINCSCP_149873	6	-2.47507	2.98781	LINCSCP_149873		SCHEMBL16226502	10uM	LIB_5	LSM-43056	HSP inhibitor	24h	BRD-A61304759
schembl16226502_LINCSCP_150220	6	-2.52836	2.94742	LINCSCP_150220		SCHEMBL16226502	10uM	LIB_5	LSM-43056	HSP inhibitor	24h	BRD-A61304759
schembl16226502_LINCSCP_82427	6	-2.36987	2.97584	LINCSCP_82427	lung	SCHEMBL16226502	10uM	LIB_5	LSM-43056	HSP inhibitor	24h	BRD-A61304759
schembl16226502_LINCSCP_9663	6	-2.45377	2.96896	LINCSCP_9663	lung	SCHEMBL16226502	0.5uM	LIB_5	LSM-43056	HSP inhibitor	24h	BRD-A61304759
schembl2231351_LINCSCP_42031	6	-2.33952	2.84471	LINCSCP_42031	haematopoietic and lymphoid tissue	SCHEMBL2231351	1uM	LIB_5	LSM-36442	Rho associated kinase inhibitor	6h	BRD-K12683773
schembl2231351_LINCSCP_55075	6	-2.32176	2.84128	LINCSCP_55075	haematopoietic and lymphoid tissue	SCHEMBL2231351	10uM	LIB_5	LSM-36442	Rho associated kinase inhibitor	24h	BRD-K12683773
scopolamine_LINCSCP_172411	6	-2.297	2.82079	LINCSCP_172411	pancreas	Scopolamine	10uM	LIB_5	LSM-1684	Acetylcholine receptor antagonist	24h	BRD-A62035778
sitagliptin_LINCSCP_168164	6	-2.29262	2.92168	LINCSCP_168164	pancreas	Sitagliptin	10uM	LIB_5	LSM-5363	Dipeptidyl peptidase inhibitor	24h	BRD-K19416115
su_4312_LINCSCP_14286	6	-2.48489	2.88197	LINCSCP_14286	kidney epithelial	SU-4312	10uM	LIB_5	LSM-2454	PDGFR tyrosine kinase receptor inhibitor|Tyrosine kinase inhibitor|VEGFR inhibitor	6h	BRD-K60487568
sunitinib_LINCSCP_113845	6	-2.53108	2.81558	LINCSCP_113845	breast	Sunitinib	10uM	LIB_5	LSM-42800	Macrophage colony stimulating factor receptor inhibitor|Platelet-derived growth factor receptor inhibitor|Stem cell growth factor receptor inhibitor|Tyrosine-protein kinase receptor FLT3 inhibitor|Tyrosine-protein kinase receptor RET inhibitor|Vascular endothelial growth factor receptor inhibitor	24h	BRD-K42828737
tae_684_LINCSCP_113188	6	-2.37918	2.75278	LINCSCP_113188	breast	TAE-684	10uM	LIB_5	LSM-1024	ALK tyrosine kinase receptor inhibitor	24h	BRD-K50140147
tae_684_LINCSCP_261881	6	-2.43696	2.86894	LINCSCP_261881	neural progenitor cells	TAE-684	10uM	LIB_5	LSM-1024	ALK tyrosine kinase receptor inhibitor	24h	BRD-K50140147
tae_684_LINCSCP_46774	6	-2.28884	2.89227	LINCSCP_46774	prostate	TAE-684	10uM	LIB_5	LSM-1024	ALK tyrosine kinase receptor inhibitor	24h	BRD-K50140147
tae_684_LINCSCP_81591	6	-2.51803	2.80018	LINCSCP_81591	lung	TAE-684	10uM	LIB_5	LSM-1024	ALK tyrosine kinase receptor inhibitor	24h	BRD-K50140147
temozolomide_LINCSCP_121017	6	-2.29589	2.97126	LINCSCP_121017	large intestine	Temozolomide	0.12uM	LIB_5	LSM-4590	DNA alkylating drug	24h	BRD-K32107296
tipifarnib_LINCSCP_140379	6	-2.47723	2.78849	LINCSCP_140379	breast	Tipifarnib	0.12uM	LIB_5	LSM-6258	Farnesyltransferase inhibitor	24h	BRD-K62965247
tivantinib_LINCSCP_90202	6	-2.39431	2.74532	LINCSCP_90202	kidney epithelial	Tivantinib	3.33uM	LIB_5	LSM-1131	Tyrosine kinase inhibitor	24h	BRD-K33379087
tocainide_LINCSCP_4328	6	-2.50521	2.82126	LINCSCP_4328	lung	Tocainide	10uM	LIB_5	LSM-1909	Sodium channel blocker	6h	BRD-A92670106
tozasertib_LINCSCP_132219	6	-2.44261	2.80526	LINCSCP_132219	breast	Tozasertib	0.37uM	LIB_5	LSM-1021	Aurora kinase inhibitor|Bcr-Abl kinase inhibitor|FLT3 inhibitor|JAK inhibitor	3h	BRD-K59369769
trametinib_LINCSCP_144921	6	-2.26918	2.82998	LINCSCP_144921		Trametinib	10uM	LIB_5	LSM-1143	MEK inhibitor	24h	BRD-K12343256
trametinib_LINCSCP_144926	6	-2.42031	2.95304	LINCSCP_144926		Trametinib	0.04uM	LIB_5	LSM-1143	MEK inhibitor	24h	BRD-K12343256
trametinib_LINCSCP_39365	6	-2.54933	2.87772	LINCSCP_39365		Trametinib	0.5uM	LIB_5	LSM-1143	MEK inhibitor	24h	BRD-K12343256
vorinostat_LINCSCP_309814	6	-2.51168	2.80061	LINCSCP_309814	prostate	Vorinostat	10uM	LIB_5	LSM-3828	Histone deacetylase 1 inhibitor|Histone deacetylase 3 inhibitor|Histone deacetylase 6 inhibitor|Histone deacetylase 2 inhibitor	24h	BRD-K81418486
vu0418947_2_LINCSCP_57571	6	-2.29538	2.9254	LINCSCP_57571	prostate	VU0418947-2	10uM	LIB_5	LSM-3725	HIF modulator	24h	BRD-K76907295
wh_4_025_LINCSCP_130739	6	-2.34804	2.81425	LINCSCP_130739	breast epithelial	WH-4-025	10uM	LIB_5	LSM-44937		24h	BRD-U60236422
wh_4_025_LINCSCP_163444	6	-2.30915	2.79819	LINCSCP_163444	breast	WH-4-025	0.04uM	LIB_5	LSM-44937		3h	BRD-U60236422
xl888_LINCSCP_104726	6	-2.43636	2.94605	LINCSCP_104726	large intestine	XL888	0.37uM	LIB_5	LSM-45553		24h	BRD-A03506276
xl888_LINCSCP_169906	6	-2.40886	2.81761	LINCSCP_169906	pancreas	XL888	0.12uM	LIB_5	LSM-45553		24h	BRD-A03506276
xl888_LINCSCP_74570	6	-2.33544	2.87916	LINCSCP_74570	skin	XL888	1.11uM	LIB_5	LSM-45553		24h	BRD-A03506276
1,4_diamino_2,3_dicyano_1,4_bis(methylthio)butadiene_LINCSCP_56681	7	2.02546	-0.272946	LINCSCP_56681	prostate	1,4-Diamino-2,3-dicyano-1,4-bis(methylthio)butadiene	10uM	LIB_5	LSM-42967	MEK inhibitor	24h	BRD-K48427617
1268524_70_4_LINCSCP_148842	7	1.91593	-0.0758398	LINCSCP_148842	neural progenitor cells	1268524-70-4	10uM	LIB_5	LSM-6332		24h	BRD-K54606188
1268524_70_4_LINCSCP_86958	7	1.68069	-0.113561	LINCSCP_86958	bone marrow	1268524-70-4	10uM	LIB_5	LSM-6332		24h	BRD-K54606188
1268524_70_4_LINCSCP_86963	7	1.84906	-0.125105	LINCSCP_86963	bone marrow	1268524-70-4	0.04uM	LIB_5	LSM-6332		24h	BRD-K54606188
13_methyl_7_[9_(4,4,5,5,5_pentafluoropentylsulfinyl)nonyl]_6,7,8,9,11,12,14,15,16,17_decahydrocyclopenta[a]phenanthrene_3,17_diol_LINCSCP_25164	7	1.94384	-0.367457	LINCSCP_25164	large intestine	13-Methyl-7-[9-(4,4,5,5,5-pentafluoropentylsulfinyl)nonyl]-6,7,8,9,11,12,14,15,16,17-decahydrocyclopenta[a]phenanthrene-3,17-diol	10uM	LIB_5	LSM-1895	Estrogen receptor antagonist	6h	BRD-A90490067
13_methyl_7_[9_(4,4,5,5,5_pentafluoropentylsulfinyl)nonyl]_6,7,8,9,11,12,14,15,16,17_decahydrocyclopenta[a]phenanthrene_3,17_diol_LINCSCP_263130	7	1.83168	-0.0574552	LINCSCP_263130	neural progenitor cells	13-Methyl-7-[9-(4,4,5,5,5-pentafluoropentylsulfinyl)nonyl]-6,7,8,9,11,12,14,15,16,17-decahydrocyclopenta[a]phenanthrene-3,17-diol	3uM	LIB_5	LSM-1895	Estrogen receptor antagonist	24h	BRD-A90490067
13_methyl_7_[9_(4,4,5,5,5_pentafluoropentylsulfinyl)nonyl]_6,7,8,9,11,12,14,15,16,17_decahydrocyclopenta[a]phenanthrene_3,17_diol_LINCSCP_30145	7	1.99236	-0.182425	LINCSCP_30145	breast	13-Methyl-7-[9-(4,4,5,5,5-pentafluoropentylsulfinyl)nonyl]-6,7,8,9,11,12,14,15,16,17-decahydrocyclopenta[a]phenanthrene-3,17-diol	1uM	LIB_5	LSM-1895	Estrogen receptor antagonist	6h	BRD-A90490067
13_methyl_7_[9_(4,4,5,5,5_pentafluoropentylsulfinyl)nonyl]_6,7,8,9,11,12,14,15,16,17_decahydrocyclopenta[a]phenanthrene_3,17_diol_LINCSCP_310750	7	1.91301	-0.304487	LINCSCP_310750	prostate	13-Methyl-7-[9-(4,4,5,5,5-pentafluoropentylsulfinyl)nonyl]-6,7,8,9,11,12,14,15,16,17-decahydrocyclopenta[a]phenanthrene-3,17-diol	1uM	LIB_5	LSM-1895	Estrogen receptor antagonist	24h	BRD-A90490067
13_methyl_7_[9_(4,4,5,5,5_pentafluoropentylsulfinyl)nonyl]_6,7,8,9,11,12,14,15,16,17_decahydrocyclopenta[a]phenanthrene_3,17_diol_LINCSCP_311643	7	1.8112	-0.244233	LINCSCP_311643	prostate	13-Methyl-7-[9-(4,4,5,5,5-pentafluoropentylsulfinyl)nonyl]-6,7,8,9,11,12,14,15,16,17-decahydrocyclopenta[a]phenanthrene-3,17-diol	0.5uM	LIB_5	LSM-1895	Estrogen receptor antagonist	24h	BRD-A90490067
13_methyl_7_[9_(4,4,5,5,5_pentafluoropentylsulfinyl)nonyl]_6,7,8,9,11,12,14,15,16,17_decahydrocyclopenta[a]phenanthrene_3,17_diol_LINCSCP_67803	7	2.07017	-0.0837389	LINCSCP_67803	neural progenitor cells	13-Methyl-7-[9-(4,4,5,5,5-pentafluoropentylsulfinyl)nonyl]-6,7,8,9,11,12,14,15,16,17-decahydrocyclopenta[a]phenanthrene-3,17-diol	0.5uM	LIB_5	LSM-1895	Estrogen receptor antagonist	24h	BRD-A90490067
13_methyl_7_[9_(4,4,5,5,5_pentafluoropentylsulfinyl)nonyl]_6,7,8,9,11,12,14,15,16,17_decahydrocyclopenta[a]phenanthrene_3,17_diol_LINCSCP_68623	7	1.86918	-0.221143	LINCSCP_68623	prostate	13-Methyl-7-[9-(4,4,5,5,5-pentafluoropentylsulfinyl)nonyl]-6,7,8,9,11,12,14,15,16,17-decahydrocyclopenta[a]phenanthrene-3,17-diol	10uM	LIB_5	LSM-1895	Estrogen receptor antagonist	6h	BRD-A90490067
13_methyl_7_[9_(4,4,5,5,5_pentafluoropentylsulfinyl)nonyl]_6,7,8,9,11,12,14,15,16,17_decahydrocyclopenta[a]phenanthrene_3,17_diol_LINCSCP_68953	7	1.94192	-0.328064	LINCSCP_68953	prostate	13-Methyl-7-[9-(4,4,5,5,5-pentafluoropentylsulfinyl)nonyl]-6,7,8,9,11,12,14,15,16,17-decahydrocyclopenta[a]phenanthrene-3,17-diol	0.001uM	LIB_5	LSM-1895	Estrogen receptor antagonist	24h	BRD-A90490067
3_chloro_l_alanine_LINCSCP_201717	7	1.94385	-0.169917	LINCSCP_201717	lung	3-Chloro-l-alanine	0.5uM	LIB_5	LSM-6205	Protein synthesis inhibitor	24h	BRD-K01976263
3_chloro_l_alanine_LINCSCP_36232	7	2.05718	-0.0931697	LINCSCP_36232	breast	3-Chloro-l-alanine	0.01uM	LIB_5	LSM-6205	Protein synthesis inhibitor	24h	BRD-K01976263
3_chloro_l_alanine_LINCSCP_36356	7	1.86366	-0.407262	LINCSCP_36356	breast	3-Chloro-l-alanine	0.01uM	LIB_5	LSM-6205	Protein synthesis inhibitor	6h	BRD-K01976263
3_chloro_l_alanine_LINCSCP_53545	7	1.73501	-0.49763	LINCSCP_53545	endometrium	3-Chloro-l-alanine	0.5uM	LIB_5	LSM-6205	Protein synthesis inhibitor	6h	BRD-K01976263
4,11_diethyl_4,9_dihydroxy_1h_pyrano[3',4':6,7]indolizino[1,2_b]quinoline_3,14(4h,12h)_dione_LINCSCP_53284	7	1.9169	-0.178731	LINCSCP_53284	skin	4,11-Diethyl-4,9-dihydroxy-1H-pyrano[3',4':6,7]indolizino[1,2-b]quinoline-3,14(4H,12H)-dione	0.5uM	LIB_5	LSM-6189	Topoisomerase inhibitor	6h	BRD-A36630025
5_{[(3_fluorophenyl)amino]methyl}quinolin_8_ol_LINCSCP_31369	7	1.69775	-0.176164	LINCSCP_31369	breast	5-{[(3-Fluorophenyl)amino]methyl}quinolin-8-ol	10uM	LIB_5	LSM-2857		24h	BRD-K38634661
a_443654_LINCSCP_130269	7	1.91765	-0.197339	LINCSCP_130269	prostate	A-443654	0.37uM	LIB_5	LSM-1045		3h	BRD-K88573743
a_443654_LINCSCP_133091	7	1.95506	-0.117125	LINCSCP_133091	breast	A-443654	10uM	LIB_5	LSM-1045		3h	BRD-K88573743
a_443654_LINCSCP_145476	7	1.87463	-0.0371364	LINCSCP_145476		A-443654	0.12uM	LIB_5	LSM-1045		24h	BRD-K88573743
a_443654_LINCSCP_22542	7	1.82896	-0.0412159	LINCSCP_22542	liver	A-443654	10uM	LIB_5	LSM-1045	AKT inhibitor	6h	BRD-K38615104
a_443654_LINCSCP_32686	7	1.81394	-0.105915	LINCSCP_32686	breast	A-443654	10uM	LIB_5	LSM-1045	AKT inhibitor	6h	BRD-K38615104
a_443654_LINCSCP_46967	7	1.6484	-0.0526054	LINCSCP_46967	prostate	A-443654	10uM	LIB_5	LSM-1045	AKT inhibitor	6h	BRD-K38615104
abt_751_LINCSCP_53959	7	1.94597	-0.0893628	LINCSCP_53959	large intestine	ABT-751	10uM	LIB_5	LSM-6285	Tubulin inhibitor	6h	BRD-K91623615
ac1o9x68_LINCSCP_258481	7	1.87331	-0.243414	LINCSCP_258481		AC1O9X68	10uM	LIB_5	LSM-6647		24h	BRD-K70161581
ac1o9x68_LINCSCP_26696	7	1.85622	-0.216392	LINCSCP_26696	large intestine	AC1O9X68	10uM	LIB_5	LSM-6647		6h	BRD-K70161581
ac1o9zp5_LINCSCP_10793	7	1.80943	-0.138114	LINCSCP_10793	adipose	AC1O9ZP5	10uM	LIB_5	LSM-6676		24h	BRD-K82837433
actarit_LINCSCP_155857	7	1.71203	-0.504843	LINCSCP_155857	prostate	Actarit	10uM	LIB_5	LSM-5475	Interleukin receptor agonist	24h	BRD-K33483813
actarit_LINCSCP_5853	7	1.70202	-0.393522	LINCSCP_5853	lung	Actarit	10uM	LIB_5	LSM-5475	Interleukin receptor agonist	6h	BRD-K33483813
actarit_LINCSCP_92472	7	1.8673	-0.271517	LINCSCP_92472	kidney epithelial	Actarit	0.37uM	LIB_5	LSM-5475	Interleukin receptor agonist	24h	BRD-K33483813
albendazole_LINCSCP_281894	7	1.89744	-0.201506	LINCSCP_281894		Albendazole	10uM	LIB_5	LSM-3782	Tubulin inhibitor	24h	BRD-K79131256
albendazole_LINCSCP_98256	7	1.83003	-0.0511849	LINCSCP_98256	kidney epithelial	Albendazole	0.12uM	LIB_5	LSM-3782	Tubulin inhibitor	24h	BRD-K79131256
alisertib_LINCSCP_174690	7	1.77248	-0.171291	LINCSCP_174690	pancreas	Alisertib	3.33uM	LIB_5	LSM-37184	Aurora kinase inhibitor	24h	BRD-K75295174
alisertib_LINCSCP_174692	7	1.73435	-0.249744	LINCSCP_174692	pancreas	Alisertib	0.37uM	LIB_5	LSM-37184	Aurora kinase inhibitor	24h	BRD-K75295174
alisertib_LINCSCP_21016	7	2.0009	-0.260364	LINCSCP_21016	lung	Alisertib	0.04uM	LIB_5	LSM-37184	Aurora kinase inhibitor	24h	BRD-K75295174
alisertib_LINCSCP_21020	7	2.03109	-0.235592	LINCSCP_21020	lung	Alisertib	3.33uM	LIB_5	LSM-37184	Aurora kinase inhibitor	24h	BRD-K75295174
alvocidib_LINCSCP_116507	7	1.83357	-0.443445	LINCSCP_116507	large intestine	Alvocidib	1.11uM	LIB_5	LSM-1011	CDK inhibitor	24h	BRD-K87909389
alvocidib_LINCSCP_201815	7	1.59392	-0.424613	LINCSCP_201815	lung	Alvocidib	0.001uM	LIB_5	LSM-1011	CDK inhibitor	24h	BRD-K87909389
alvocidib_LINCSCP_32389	7	2.00036	-0.0857182	LINCSCP_32389	breast	Alvocidib	10uM	LIB_5	LSM-1011	CDK inhibitor	6h	BRD-K87909389
alvocidib_LINCSCP_36429	7	1.93976	-0.298893	LINCSCP_36429	breast	Alvocidib	0.5uM	LIB_5	LSM-1011	CDK inhibitor	6h	BRD-K87909389
alvocidib_LINCSCP_79975	7	2.07971	-0.132243	LINCSCP_79975	skin	Alvocidib	0.04uM	LIB_5	LSM-1011	CDK inhibitor	24h	BRD-K87909389
alvocidib_LINCSCP_98311	7	1.86757	-0.309461	LINCSCP_98311	kidney epithelial	Alvocidib	0.04uM	LIB_5	LSM-1011	CDK inhibitor	24h	BRD-K87909389
alvocidib_LINCSCP_99719	7	1.77092	-0.0428065	LINCSCP_99719	lung	Alvocidib	0.04uM	LIB_5	LSM-1011	CDK inhibitor	24h	BRD-K87909389
amisulpride_LINCSCP_104398	7	1.78654	-0.182575	LINCSCP_104398	large intestine	amisulpride	0.04uM	LIB_5	LSM-45926		24h	BRD-A12237696
amisulpride_LINCSCP_178675	7	1.90894	-0.31519	LINCSCP_178675	skin	Amisulpride	10uM	LIB_5	LSM-1669	Dopamine receptor antagonist	6h	BRD-A60197193
[truncated: 15,643 more rows]
